# Supplementary material for: Microbial genetic potential differs among cryospheric habitats of the Damma glacier
Source: Microb Genom. 2024 Oct 1;10(10):001301. doi: 10.1099/mgen.0.001301 (PMC11443553; doi:10.1099/mgen.0.001301)
Supplement: Uncited Supplementary Material 2. [file mgen-10-01301-s002.xlsx]

## Sheet: Table S5
Table S5. Comparison of the relative abundances of major taxonomic phyla (with an average relative abundance > 1% in at least one habitat) in all predicted, functional (annotated using eggNOG, CAZy and NCyc), and ribosomal genes (SSU rRNA) among different Damma glacial habitats. Values are means ± SD (n=3, except for “Ice” where n=2). Snow: surface snow; Ice: subglacial ice; Stream: proglacial st…
	Snow	Stream	Ice	Sub	Supra	Soil
Predicted genes
Acidobacteriota	0.332 ± 0.01b	0.395 ± 0.062b	15.608 a	4.391 ± 2.261b	0.988 ± 0.484b	1.971 ± 1.903b
Actinomycetota	5.545 ± 5.523a	2.474 ± 1.443a	5.241 a	1.167 ± 0.82a	1.136 ± 0.614a	2.536 ± 1.066a
Ascomycota	1.117 ± 0.631a	0.306 ± 0.063a	0.212 a	0.301 ± 0.197a	4.111 ± 5.561a	0.231 ± 0.046a
Bacillota	0.115 ± 0.037b	0.5 ± 0.39ab	0.522 ab	1.345 ± 0.736a	0.507 ± 0.327ab	0.418 ± 0.133ab
Bacteroidota	39.764 ± 8.055a	30.237 ± 20.627a	26.77 a	16.067 ± 6.023a	18.2 ± 10.547a	40.114 ± 4.589a
Basidiomycota	7.159 ± 5.82a	0.491 ± 0.333a	0.415 a	0.523 ± 0.844a	0.462 ± 0.504a	0.236 ± 0.012a
Candidatus Curtissbacteria	0.006 ± 0.003b	0.031 ± 0.015b	1.162 a	0.226 ± 0.187b	0.021 ± 0.017b	0.015 ± 0.004b
Candidatus Gottesmanbacteria	0.007 ± 0.003b	0.083 ± 0.11b	1.446 a	0.238 ± 0.163b	0.042 ± 0.048b	0.013 ± 0.005b
Candidatus Levybacteria	0.015 ± 0.007b	0.298 ± 0.36ab	1.601 a	0.214 ± 0.219ab	0.137 ± 0.159ab	0.038 ± 0.011b
Candidatus Saccharibacteria	0.029 ± 0.005a	0.328 ± 0.083a	0.994 a	0.181 ± 0.173a	0.115 ± 0.088a	1.073 ± 0.803a
Chlorobiota	0.092 ± 0.029b	0.052 ± 0.032b	1.456 a	0.054 ± 0.021b	0.042 ± 0.034b	0.071 ± 0.012b
Chloroflexota	0.066 ± 0.02b	0.155 ± 0.059b	3.719 a	0.36 ± 0.276b	0.856 ± 0.763b	0.211 ± 0.123b
Cyanobacteriota	0.32 ± 0.09a	2.809 ± 0.971a	1.546 a	0.246 ± 0.104a	0.201 ± 0.18a	12.945 ± 10.91a
Mucoromycota	0.112 ± 0.069a	0.085 ± 0.023a	0.014 a	0.043 ± 0.017a	1.137 ± 1.628a	0.027 ± 0.006a
Pseudomonadota	29.263 ± 12.354bc	12.543 ± 0.89c	11.67 c	59.363 ± 5.56a	40.133 ± 11.174ab	15.828 ± 8.493bc
eggNOG
Acidobacteriota	0.347 ± 0.043b	0.506 ± 0.042b	16.776 a	4.373 ± 1.915b	1.104 ± 0.461b	2.148 ± 2.128b
Actinomycetota	6.607 ± 6.732a	4.819 ± 4.409a	5.889 a	1.162 ± 0.839a	1.482 ± 0.819a	3.161 ± 1.447a
Ascomycota	0.998 ± 0.59a	0.338 ± 0.218a	0.208 a	0.141 ± 0.087a	4.335 ± 5.91a	0.236 ± 0.049a
Bacillota	0.106 ± 0.025a	0.82 ± 0.917a	0.544 a	1.315 ± 0.776a	0.622 ± 0.433a	0.463 ± 0.161a
Bacteroidota	47.222 ± 12.217a	40.938 ± 23.949a	30.252 a	16.874 ± 5.886a	23.211 ± 10.184a	45.744 ± 4.214a
Basidiomycota	5.021 ± 4.174a	0.56 ± 0.328a	0.299 a	0.295 ± 0.469a	0.375 ± 0.344a	0.236 ± 0.001a
Candidatus Curtissbacteria	0.007 ± 0.004b	0.041 ± 0.027b	1.211 a	0.228 ± 0.206b	0.021 ± 0.017b	0.016 ± 0.003b
Candidatus Gottesmanbacteria	0.007 ± 0.003b	0.15 ± 0.222b	1.452 a	0.242 ± 0.182b	0.024 ± 0.022b	0.013 ± 0.005b
Candidatus Levybacteria	0.015 ± 0.007a	0.515 ± 0.714a	1.612 a	0.207 ± 0.227a	0.144 ± 0.176a	0.04 ± 0.012a
Candidatus Saccharibacteria	0.028 ± 0.006a	0.471 ± 0.271a	1.061 a	0.194 ± 0.2a	0.137 ± 0.082a	0.984 ± 0.695a
Chlorobiota	0.104 ± 0.035b	0.063 ± 0.039b	1.582 a	0.047 ± 0.03b	0.044 ± 0.037b	0.079 ± 0.015b
Chloroflexota	0.067 ± 0.023b	0.222 ± 0.145b	4.009 a	0.378 ± 0.341b	1.058 ± 0.956b	0.224 ± 0.145b
Cyanobacteriota	0.355 ± 0.117a	4.166 ± 0.448a	1.716 a	0.245 ± 0.098a	0.238 ± 0.168a	13.978 ± 11.851a
Pseudomonadota	31.526 ± 12.391bc	19.444 ± 6.252bc	13.014 c	65.056 ± 4.807a	46.778 ± 13.316ab	18.317 ± 9.922bc
CAZy
Acidobacteriota	0.4 ± 0.17b	0.4 ± 0.051b	17.021 a	5.737 ± 2.559b	0.941 ± 0.397b	1.863 ± 1.97b
Actinomycetota	7.956 ± 7.543a	4.821 ± 5.79a	3.324 a	0.514 ± 0.268a	1.375 ± 1.197a	4.171 ± 4.043a
Ascomycota	0.384 ± 0.242a	0.086 ± 0.05a	0.083 a	0.198 ± 0.155a	1.052 ± 1.292a	0.224 ± 0.081a
Bacillota	0.195 ± 0.062a	1.118 ± 1.234a	0.554 a	1.9 ± 1.036a	0.569 ± 0.756a	0.808 ± 0.408a
Bacteroidota	57.381 ± 10.901a	51.631 ± 25.066a	37.241 a	26.262 ± 7.458a	36.855 ± 14.041a	51.258 ± 3.784a
Basidiomycota	1.562 ± 1.478a	0.438 ± 0.325a	0.076 a	0.066 ± 0.1a	0.154 ± 0.257a	0.424 ± 0.204a
Candidatus Curtissbacteria	0.008 ± 0.006b	0.019 ± 0.008b	1.568 a	0.329 ± 0.307b	0.053 ± 0.059b	0.015 ± 0.011b
Candidatus Levybacteria	0.019 ± 0.012a	0.578 ± 0.805a	1.518 a	0.12 ± 0.088a	0.086 ± 0.075a	0.039 ± 0.019a
Candidatus Saccharibacteria	0.04 ± 0.039a	0.524 ± 0.578a	1.129 a	0.255 ± 0.26a	0.067 ± 0.077a	1.016 ± 0.819a
Chlorobiota	0.149 ± 0.073b	0.045 ± 0.03b	1.613 a	0.023 ± 0.009b	0.021 ± 0.018b	0.054 ± 0.033b
Chloroflexota	0.07 ± 0.03b	0.197 ± 0.137b	4.133 a	0.478 ± 0.406b	1.676 ± 1.983ab	0.162 ± 0.096b
Cyanobacteriota	0.389 ± 0.153a	5.151 ± 1.707a	1.804 a	0.165 ± 0.112a	0.276 ± 0.276a	13.89 ± 11.881a
Pseudomonadota	24.144 ± 7.796bc	11.895 ± 2.893c	10.441 c	54.965 ± 7.258a	44.365 ± 8.31ab	15.581 ± 9.832c
Uroviricota	0.19 ± 0.323a	1.395 ± 2.309a	0.001 a	0.032 ± 0.056a	0.009 ± 0.016a	0.022 ± 0.011a
NCycDB
Acidobacteriota	0.433 ± 0.156b	0.758 ± 0.389b	20.588 a	5.416 ± 2.423b	0.857 ± 1.036b	3.042 ± 3.039b
Actinomycetota	8.448 ± 8.251a	15.125 ± 18.982a	8.85 a	1.606 ± 1.322a	1.48 ± 0.886a	4.459 ± 0.97a
Bacteroidota	45.128 ± 9.668a	39.785 ± 20.161a	30.407 a	14.685 ± 4.958a	18.567 ± 13.779a	50.295 ± 9.742a
Basidiomycota	2.092 ± 2.028a	0.607 ± 0.469a	0.068 a	0.039 ± 0.06a	0.031 ± 0.054a	0.144 ± 0.048a
Candidatus Curtissbacteria	0.003 ± 0.003b	0.01 ± 0.011b	1.403 a	0.175 ± 0.102b	0.014 ± 0.021b	0.005 ± 0.008b
Chlorobiota	0.053 ± 0.068b	0.054 ± 0.028b	2.264 a	0.022 ± 0.014b	0.018 ± 0.029b	0.089 ± 0.051b
Chloroflexota	0.061 ± 0.028b	0.117 ± 0.044b	3.867 a	0.288 ± 0.367b	1.982 ± 2.081ab	0.15 ± 0.112b
Cyanobacteriota	0.339 ± 0.12a	5.758 ± 2.24a	2.115 a	0.196 ± 0.095a	0.139 ± 0.226a	12.174 ± 10.603a
Ignavibacteriota	0.012 ± 0.006b	0.228 ± 0.197b	1.278 a	0.129 ± 0.176b	0.082 ± 0.138b	0.179 ± 0.068b
Planctomycetota	0.106 ± 0.111b	0.399 ± 0.593b	1.697 a	0.187 ± 0.071b	0.162 ± 0.28b	0.143 ± 0.138b
Pseudomonadota	37.202 ± 9.975ab	20.607 ± 5.294b	15.12 b	72.287 ± 5.609a	51.058 ± 21.105ab	24.577 ± 13.96b
SSU
Acidobacteriota	0.697 ± 0.281c	0.73 ± 0.479c	9.003 a	1.152 ± 0.546bc	0.907 ± 1.074c	3.431 ± 1.066b
Actinomycetota	2.95 ± 3.313a	2.9 ± 4.008a	4.185 a	2.41 ± 1.387a	2.185 ± 2.849a	2.878 ± 1.809a
Ascomycota	8.482 ± 4.084a	0.674 ± 0.144a	0.344 a	0.491 ± 0.537a	17.273 ± 28.793a	2.687 ± 0.259a
Bacteroidota	11.823 ± 0.795ab	10.703 ± 0.734ab	7.597 bc	1.851 ± 1.14c	12.361 ± 3.021ab	16.571 ± 4.553a
Basidiomycota	17.586 ± 11.808a	1.579 ± 0.892b	2.104 ab	1.103 ± 1.501b	3.479 ± 1.916ab	0.56 ± 0.287b
Bryophyta	0.058 ± 0.042b	0.06 ± 0.049b	0.005 b	0 ± 0b	0.002 ± 0.003b	2.459 ± 0.35a
Chloroflexota	0.008 ± 0.004b	0.076 ± 0.024b	1.268 a	0.135 ± 0.052b	0.384 ± 0.23b	0.39 ± 0.197ab
Chytridiomycota	0.433 ± 0.404a	5.656 ± 1.226a	0.115 a	0.072 ± 0.024a	3.197 ± 4.179a	0.669 ± 0.335a
Cyanobacteriota	0.625 ± 0.797b	2.061 ± 0.474b	0.503 b	0.037 ± 0.022b	0.232 ± 0.358b	6.782 ± 3.179a
Gemmatimonadota	0.036 ± 0.013c	0.179 ± 0.061bc	2.311 a	0.509 ± 0.189bc	0.155 ± 0.089bc	0.739 ± 0.276b
Patescibacteria	0.26 ± 0.187a	1.777 ± 0.4a	7.993 a	0.86 ± 0.141a	1.053 ± 1.661a	4.345 ± 0.946a
Planctomycetota	0.033 ± 0.009b	0.763 ± 0.81ab	1.4 a	0.193 ± 0.043ab	0.238 ± 0.268ab	1.103 ± 0.17ab
Pseudomonadota	39.727 ± 13.899b	19.665 ± 4.163b	52.435 ab	84.97 ± 4.05a	43.523 ± 29.383ab	32.783 ± 1.349b
Streptophyta	0.072 ± 0.084b	0.07 ± 0.058b	0.002 b	0.014 ± 0.016b	0.076 ± 0.126b	3.909 ± 2.03a
Verrucomicrobiota	0.032 ± 0.033b	0.328 ± 0.097b	0.637 b	0.241 ± 0.26b	0.145 ± 0.222b	2.667 ± 0.839a

## Sheet: Table S10.1
Table S10.1. Full list of the functional genes annotated with the eggNOG database (only clusters of orthologous groups [COGs] were included) that are differentially abundant (P < 0.05 and |LFC| > 2) between Snow and Soil habitats.
	baseMean	log2FoldChange	lfcSE	stat	pvalue	padj	FunGrp	FunDesc1	FunDesc2
COG5107	67.4963	4.66984	0.853359	5.47231	4.44202e-08	9.27142e-07	A	RNA processing and modification	Cleavage stimulation factor, 77kDa subunit;Component of the cleavage factor IA (CFIA) complex, which is involved in the endonucleolytic cleavage during polyadenylation-dependent pre-mRNA 3'-end formation (By similarity);Suppressor of forked protein (Suf);cleavage stimulation factor, 3 pre-RNA, subunit 3, 77kDa;component of the cleavage factor IA (CFIA) complex, which is involved in the endonucleo…
COG5161	32.7267	3.60029	1.50168	2.3975	0.0165072	0.0442905	A	RNA processing and modification	CPSF A subunit region;RNA-binding component of the cleavage and polyadenylation factor (CPF) complex, which plays a key role in polyadenylation-dependent pre-mRNA 3'-end formation and cooperates with cleavage factors including the CFIA complex and NAB4 CFIB. Involved in poly(A) site recognition. May be involved in coupling transcription termination and mRNA 3'-end formation;Inherit from inNOG: Cl…
COG5178	68.0269	3.80031	0.826103	4.60028	4.21926e-06	4.45504e-05	A	RNA processing and modification	U5-snRNA binding site 2 of PrP8;PRP8 pre-mRNA processing factor 8 homolog (S. cerevisiae);factor 8;Pre-mRNA processing factor 8;pre-mRNA-processing-splicing factor;pre-mRNA splicing factor (Prp8);splicing;PRP8 domain IV core
COG5181	103.698	4.05588	0.9291	4.36539	1.26899e-05	0.000106441	A	RNA processing and modification	Splicing factor 3B subunit 1;U2 snRNP component prp10;splicing factor 3b, subunit 1, 155kDa;Splicing factor 3b subunit;U2 snRNP component
COG5182	53.9606	3.90735	0.830841	4.70289	2.56501e-06	2.89572e-05	A	RNA processing and modification	PSP;Domain of unknown function (DUF382);Splicing factor 3B subunit;splicing factor 3b;splicing factor 3B subunit 2-like
COG5188	76.1736	4.93373	0.853312	5.78186	7.38793e-09	1.98322e-07	A	RNA processing and modification	Splicing factor SF3a60 binding domain;splicing factor 3A;RNA splicing factor PRP9;Splicing factor 3A subunit 3;splicing factor 3A subunit
COG5191	40.0703	5.08831	1.19602	4.25438	2.0963e-05	0.000163602	A	RNA processing and modification	U3 small nucleolar RNA-associated protein 6;rRNA processing protein Utp6;U3 small nucleolar RNA-associated protein (6)
COG5226	16.5902	4.56337	1.54931	2.94543	0.00322511	0.0113734	A	RNA processing and modification	Second step of mRNA capping. Transfer of the GMP moiety of GTP to the 5'-end of RNA via an enzyme-GMP covalent reaction intermediate (By similarity);mRNA capping enzyme, C-terminal domain;mRNA-capping enzyme-like
COG5246	10.6837	5.14641	1.669	3.08352	0.00204566	0.00796443	A	RNA processing and modification	CactinC_cactus;splicing factor 3A;splicing factor 3A subunit
COG5384	37.0989	5.81667	1.28161	4.53855	5.66425e-06	5.57863e-05	A	RNA processing and modification	Inherit from KOG: u3 small nucleolar ribonucleoprotein;Mpp10 protein
COG5623	19.1482	7.01007	1.82797	3.8349	0.000125617	0.0007227	A	RNA processing and modification	Required for endonucleolytic cleavage during polyadenylation-dependent pre-mRNA 3'-end formation (By similarity);Pre-mRNA cleavage complex II protein Clp1;cleavage and polyadenylation factor I subunit 1
COG5027	129.721	4.06368	0.769858	5.27847	1.30265e-07	2.54158e-06	B	Chromatin structure and dynamics	histone acetyltransferase;RNA binding activity-knot of a chromodomain;MOZ/SAS family;histone acetyltransferase (Esa1);Catalytic component of the NuA4 histone acetyltransferase (HAT) complex which is involved in epigenetic transcriptional activation of selected genes principally by acetylation of nucleosomal histones H4, H3, H2B, H2A and H2A variant H2A.Z. Acetylates histone H4 to form H4K5ac, H4K…
COG5034	83.1123	5.8534	0.944884	6.19484	5.83461e-10	2.1819e-08	B	Chromatin structure and dynamics	PHD-finger;Inhibitor of growth family member;Inhibitor of growth family, member 5;Inherit from euroNOG: PHD finger domain protein;Inhibitor of growth family, member;PHD;PHD finger domain-containing protein;inhibitor of growth protein
COG5262	53.4506	1.84379	0.72693	2.5364	0.0111998	0.0321144	B	Chromatin structure and dynamics	Histone H2A;H2A histone family, member X;histone H2A;histone h2a;Variant histone H2A which replaces conventional H2A in a subset of nucleosomes. Nucleosomes wrap and compact DNA into chromatin, limiting DNA accessibility to the cellular machineries which require DNA as a template. Histones thereby play a central role in transcription regulation, DNA repair, DNA replication and chromosomal stabili…
COG0055	2399.47	-1.03115	0.373944	-2.75751	0.00582439	0.0184388	C	Energy production and conversion	Produces ATP from ADP in the presence of a proton gradient across the membrane. The catalytic sites are hosted primarily by the beta subunits (By similarity);Produces ATP from ADP in the presence of a proton gradient across the membrane (By similarity);Produces ATP from ADP in the presence of a proton gradient across the membrane;H( )-transporting ATP synthase, subunit beta;ATP synthase alpha/bet…
COG0056	2436.4	-1.13179	0.428809	-2.63938	0.00830576	0.025099	C	Energy production and conversion	Produces ATP from ADP in the presence of a proton gradient across the membrane. The alpha chain is a regulatory subunit (By similarity);Produces ATP from ADP in the presence of a proton gradient across the membrane;produces ATP from ADP in the presence of a proton gradient across the membrane;ATP synthase;Produces ATP from ADP in the presence of a proton gradient across the membrane (By similarit…
COG0074	1087.35	-0.710291	0.261373	-2.71754	0.00657698	0.0204605	C	Energy production and conversion	Succinyl-CoA ligase ADP-forming subunit alpha;Involved in protein transport multicopy suppressor of dominant negative ftsH mutants;CoA-binding domain protein;CoA_binding;CoA-ligase;CoA binding domain;alpha subunit;Membrane protein FdrA;Succinyl-CoA;succinyl-CoA ligase subunit alpha
COG0224	994.815	-0.623959	0.213477	-2.92285	0.00346848	0.0121333	C	Energy production and conversion	Produces ATP from ADP in the presence of a proton gradient across the membrane. The gamma chain is believed to be important in regulating ATPase activity and the flow of protons through the CF(0) complex (By similarity);H -transporting two-sector ATPase, gamma subunit;H( )-transporting ATP synthase, subunit gamma;Mitochondrial membrane ATP synthase (F(1)F(0) ATP synthase or Complex V) produces AT…
COG0243	2597.64	0.742955	0.285456	2.60269	0.00924948	0.0275794	C	Energy production and conversion	Molybdopterin oxidoreductase;Arsenite oxidase large subunit;BFD-like [2Fe-2S] binding domain;Molydopterin dinucleotide binding domain;Assimilatory nitrate reductase catalytic subunit;Catalytic subunit of the periplasmic nitrate reductase (NAP). Only expressed at high levels during aerobic growth. NapAB complex receives electrons from the membrane-anchored tetraheme protein NapC, thus allowing ele…
COG0247	2639.37	-0.569956	0.23964	-2.37838	0.0173887	0.0461726	C	Energy production and conversion	Cysteine-rich domain;Inherit from bctoNOG: Oxidoreductase;glycolate oxidase (iron-sulfur subunit);Iron-sulfur-binding reductase;Oxidoreductase;Ferredoxin;Fe-S oxidoreductase;Cysteine-rich domain protein;Iron-sulfur cluster-binding protein;Glycolate oxidase subunit (Fe-S) protein;Dehydrogenase;glycolate oxidase, iron-sulfur subunit;Oxidoreductase, fe-s subunit;oxidoreductase;Electron transfer flav…
COG0374	136.487	-4.90471	0.511885	-9.58166	9.5501e-22	4.28561e-19	C	Energy production and conversion	Hydrogenase large subunit;nickel-dependent hydrogenase large subunit;Large subunit;large suBunit;Nickel-dependent hydrogenase;large subunit;Hydrogenase, large subunit
COG0377	1019.76	-1.4068	0.267584	-5.25744	1.46075e-07	2.78942e-06	C	Energy production and conversion	NADH dehydrogenase (Ubiquinone) Fe-S protein 7;NDH-1 shuttles electrons from NADH, via FMN and iron- sulfur (Fe-S) centers, to quinones in the respiratory chain. The immediate electron acceptor for the enzyme in this species is believed to be ubiquinone. Couples the redox reaction to proton translocation (for every two electrons transferred, four hydrogen ions are translocated across the cytoplas…
COG0426	6.17735	-4.96108	1.92706	-2.57443	0.0100406	0.0294012	C	Energy production and conversion	Domain protein;flavodoxin nitric oxide synthase;beta-lactamase domain protein;Beta-lactamase domain protein;Flavodoxin;domain protein
COG0479	1026.53	-0.708624	0.25352	-2.79514	0.00518777	0.0168391	C	Energy production and conversion	Succinate dehydrogenase fumarate reductase iron-sulfur subunit;Succinate dehydrogenase fumarate reductase iron-sulfur;succinate dehydrogenase;succinate dehydrogenase and fumarate reductase iron-sulfur protein;fumarate reductase iron-sulfur;Inherit from ascNOG: succinate dehydrogenase;Subunit of succinate dehydrogenase (SDH) that is involved in complex II of the mitochondrial electron transport ch…
COG0578	1341.85	0.889137	0.288282	3.08427	0.00204054	0.00796253	C	Energy production and conversion	Glycerol-3-phosphate dehydrogenase;FAD dependent oxidoreductase;fad dependent oxidoreductase;FAD binding domain;glycerol-3-phosphate dehydrogenase EC 1.1.5.3;glycerol-3-phosphate dehydrogenase;glycerol-3-phosphate dehydrogenase (EC 1.1.5.3)
COG0649	2245.83	-1.67876	0.360978	-4.65057	3.31015e-06	3.57935e-05	C	Energy production and conversion	NDH-1 shuttles electrons from NADH, via FMN and iron- sulfur (Fe-S) centers, to quinones in the respiratory chain. The immediate electron acceptor for the enzyme in this species is believed to be a menaquinone. Couples the redox reaction to proton translocation (for every two electrons transferred, four hydrogen ions are translocated across the cytoplasmic membrane), and thus conserves the redox …
COG0650	27.2602	-2.74181	0.930568	-2.94638	0.00321513	0.0113605	C	Energy production and conversion	NADH dehydrogenase;Respiratory-chain NADH dehydrogenase, subunit 1;Formate hydrogenlyase subunit 4;Inherit from bactNOG: Respiratory-chain NADH dehydrogenase, subunit 1;Inherit from COG: Respiratory-chain NADH dehydrogenase, subunit 1;dehydrogenase (subunit;Ech hydrogenase subunit;respiratory-chain NADH dehydrogenase subunit 1;hydrogenlyase subunit
COG0674	86.2977	-4.36602	0.753094	-5.79745	6.73298e-09	1.88839e-07	C	Energy production and conversion	Oxidoreductase required for the transfer of electrons from pyruvate to flavodoxin (By similarity);Ferredoxin oxidoreductase;pyruvate flavodoxin ferredoxin oxidoreductase domain-containing protein;Pyruvate flavodoxin ferredoxin oxidoreductase domain protein;2-oxoglutarate oxidoreductase, alpha subunit;pyruvate flavodoxin ferredoxin oxidoreductase;ketoisovalerate ferredoxin oxidoreductase subunit a…
COG0713	853.425	-1.48592	0.236818	-6.27451	3.50746e-10	1.47395e-08	C	Energy production and conversion	NDH-1 shuttles electrons from NADH, via FMN and iron- sulfur (Fe-S) centers, to quinones in the respiratory chain. The immediate electron acceptor for the enzyme in this species is believed to be ubiquinone. Couples the redox reaction to proton translocation (for every two electrons transferred, four hydrogen ions are translocated across the cytoplasmic membrane), and thus conserves the redox ene…
COG0852	985.954	-1.43809	0.361505	-3.97807	6.94777e-05	0.000450096	C	Energy production and conversion	NDH-1 shuttles electrons from NADH, via FMN and iron- sulfur (Fe-S) centers, to quinones in the respiratory chain. The immediate electron acceptor for the enzyme in this species is believed to be a menaquinone. Couples the redox reaction to proton translocation (for every two electrons transferred, four hydrogen ions are translocated across the cytoplasmic membrane), and thus conserves the redox …
COG0857	90.3212	-4.80479	1.09164	-4.40145	1.0753e-05	9.50823e-05	C	Energy production and conversion	Drtgg domain protein;DRTGG domain protein
COG1008	4353.32	-1.07235	0.298932	-3.58727	0.000334163	0.00167548	C	Energy production and conversion	Subunit M;proton-translocating NADH-quinone oxidoreductase subunit M;proton-translocating NADH-quinone oxidoreductase, chain M;subunit m;proton-translocating NADH-quinone oxidoreductase chain M;Proton-translocating NADH-quinone oxidoreductase, chain M;protoN-translocating NADH-quinone oxidoreductase, chain m;Core subunit of the mitochondrial membrane respiratory chain NADH dehydrogenase (Complex …
COG1013	516.085	-3.22735	0.28512	-11.3193	1.05326e-29	9.45305e-27	C	Energy production and conversion	Thiamine pyrophosphate enzyme, C-terminal TPP binding domain;2-oxoglutarate ferredoxin oxidoreductase subunit beta;oxidoreductase, subunit beta;pyruvate ferredoxin flavodoxin oxidoreductase, beta subunit;oxidoreductase subunit beta;Thiamine pyrophosphate protein domain protein TPP-binding;oxidoreductase beta subunit;Thiamine pyrophosphate enzyme, C-terminal TPP binding domain protein;2-oxoacid fe…
COG1014	69.0475	-5.23246	0.775582	-6.7465	1.51452e-11	8.76959e-10	C	Energy production and conversion	Indolepyruvate oxidoreductase subunit B;indolepyruvate ferredoxin oxidoreductase;Pyruvate ferredoxin/flavodoxin oxidoreductase;Pyruvate ketoisovalerate oxidoreductase, gamma subunit;pyruvate ketoisovalerate oxidoreductase;oxidoreductase gamma subunit;2-oxoacid ferredoxin flavodoxin oxidoreductase, gamma subunit;2-oxoglutarate ferredoxin oxidoreductase, gamma subunit;Indolepyruvate oxidoreductase …
COG1029	35.828	-2.93189	0.825081	-3.55346	0.000380203	0.00185957	C	Energy production and conversion	Formylmethanofuran dehydrogenase, subunit B
COG1035	126.577	-2.31131	0.926959	-2.49344	0.0126513	0.0353724	C	Energy production and conversion	Hydrogenase, subunit beta;Coenzyme F420 hydrogenase/dehydrogenase, beta subunit N-term;Coenzyme F420 hydrogenase;Coenzyme F420 hydrogenase dehydrogenase, beta;Coenzyme F420 hydrogenase, subunit beta;hydrogenase subunit beta (EC 1.12.98.1);Coenzyme F420 hydrogenase dehydrogenase beta subunit domain protein;4Fe-4S ferredoxin iron-sulfur binding domain protein
COG1038	334.023	1.5413	0.474585	3.24767	0.00116353	0.00493742	C	Energy production and conversion	Catalyzes a 2-step reaction, involving the ATP-dependent carboxylation of the covalently attached biotin in the first step and the transfer of the carboxyl group to pyruvate in the second (By similarity);biotin lipoyl attachment domain-containing protein;Biotin-requiring enzyme;Conserved carboxylase domain;Catalyzes a 2-step reaction, involving the ATP-dependent carboxylation of the covalently at…
COG1049	337.037	-1.55298	0.547029	-2.83894	0.00452639	0.0150461	C	Energy production and conversion	Aconitate hydratase 2;Aconitate hydratase;Aconitate B N-terminal domain
COG1142	43.3934	-6.22602	1.33523	-4.66288	3.11822e-06	3.39224e-05	C	Energy production and conversion	4Fe-4S ferredoxin, iron-sulfur binding;Inherit from COG: 4Fe-4S Ferredoxin iron-sulfur binding domain protein;4Fe-4S Ferredoxin iron-sulfur binding domain protein
COG1143	1099.98	-1.26432	0.286229	-4.41717	1.00003e-05	9.02034e-05	C	Energy production and conversion	NDH-1 shuttles electrons from NADH, via FMN and iron- sulfur (Fe-S) centers, to quinones in the respiratory chain. The immediate electron acceptor for the enzyme in this species is believed to be ubiquinone. Couples the redox reaction to proton translocation (for every two electrons transferred, four hydrogen ions are translocated across the cytoplasmic membrane), and thus conserves the redox ene…
COG1144	15.8029	-5.46976	1.54719	-3.53529	0.000407335	0.00198002	C	Energy production and conversion	Oxidoreductase, delta subunit;Ferredoxin;Inherit from proNOG: oxidoreductase;4Fe-4S ferredoxin iron-sulfur binding domain protein
COG1145	439.43	-1.14935	0.307848	-3.73349	0.000188844	0.00101968	C	Energy production and conversion	Ferredoxin;Inherit from COG: 4Fe-4S ferredoxin, iron-sulfur binding;essential for photochemical activity. FB is the terminal electron acceptor of PSI, donating electrons to ferredoxin. The C-terminus interacts with PsaA B D and helps assemble the protein into the PSI complex. Required for binding of PsaD and PsaE to PSI. PSI is a plastocyanin cytochrome c6- ferredoxin oxidoreductase, converting p…
COG1155	79.5335	2.36462	0.738692	3.20109	0.00136909	0.00566249	C	Energy production and conversion	Vacuolar ATP synthase catalytic subunit A;ATP synthase alpha/beta chain, C terminal domain;ATP synthase;Produces ATP from ADP in the presence of a proton gradient across the membrane. The V-type alpha chain is a catalytic subunit (By similarity);Subunit A;ATP synthase alpha/beta family, nucleotide-binding domain;ATP synthase alpha/beta family, beta-barrel domain;Catalytic subunit of the periphera…
COG1229	35.062	-3.92209	0.765639	-5.12264	3.0128e-07	4.96145e-06	C	Energy production and conversion	Formylmethanofuran dehydrogenase, subunit A;Formylmethanofuran dehydrogenase subunit A;formylmethanofuran dehydrogenase, subunit a
COG1269	66.5357	2.611	0.778146	3.35541	0.000792466	0.0035385	C	Energy production and conversion	ATPase, H transporting, lysosomal V0 subunit;V-type ATPase 116 kDa subunit;Vacuolar atp synthase;K02154 V-type H -transporting ATPase subunit I EC 3.6.3.14;v-type ATPase;Vacuolar (H )-ATPase subunit;V-type ATPase 116kDa subunit family;V-type ATP synthase subunit I (EC 3.6.3.14);vacuolar proton translocating ATPase subunit;V-type ATPase 116kDa subunit family protein;ATPase, H transporting, lysosom…
COG1282	1031.91	-1.78794	0.21941	-8.14885	3.67391e-16	4.39644e-14	C	Energy production and conversion	The transhydrogenation between NADH and NADP is coupled to respiration and ATP hydrolysis and functions as a proton pump across the membrane (By similarity)
COG1294	672.49	0.955235	0.273281	3.49543	0.000473291	0.00222397	C	Energy production and conversion	Cytochrome d ubiquinol oxidase, subunit II;oxidase subunit ii;cytochrome D ubiquinol oxidase subunit II;Cytochrome oxidase subunit II;oxidase) subunit II;ubiquinol oxidase subunit II;Cytochrome D ubiquinol oxidase, subunit II;cytochrome D ubiquinol oxidase (subunit II);cytochrome d ubiquinol oxidase, subunit;oxidoreductase activity, acting on diphenols and related substances as donors, oxygen as …
COG1390	9.16087	4.91882	1.71031	2.87598	0.0040277	0.0137168	C	Energy production and conversion	Vacuolar ATP synthase subunit E;ATP synthase (E/31 kDa) subunit;subunit E;Produces ATP from ADP in the presence of a proton gradient across the membrane (By similarity);ATP synthase subunit E
COG1394	20.951	2.95889	0.916748	3.22759	0.00124838	0.00523561	C	Energy production and conversion	Vacuolar ATP synthase subunit D;V-type ATPase, D subunit;Produces ATP from ADP in the presence of a proton gradient across the membrane (By similarity);subunit D;ATP synthase subunit D
COG1436	10.7687	6.17919	1.87306	3.29897	0.000970396	0.00421758	C	Energy production and conversion	Subunit of the peripheral V1 complex of vacuolar ATPase essential for assembly or catalytic function. V-ATPase is responsible for acidifying a variety of intracellular compartments in eukaryotic cells (By similarity);ATP synthase (F/14-kDa) subunit;Vacuolar H transporting two-sector ATPase F subunit
COG1453	151.95	-5.62275	0.967302	-5.81282	6.14292e-09	1.77848e-07	C	Energy production and conversion	Aldo keto reductase;Aldo keto reductase;Aldo/keto reductase family
COG1526	451.083	1.05159	0.326031	3.22544	0.0012578	0.00526281	C	Energy production and conversion	Necessary for formate dehydrogenase activity (By similarity);formate dehydrogenase;Formate dehydrogenase family accessory protein FdhD
COG1527	38.0566	8.00276	1.55308	5.15284	2.56572e-07	4.34478e-06	C	Energy production and conversion	Vacuolar ATP synthase subunit;ATPase, H transporting, lysosomal 38kDa, V0 subunit;vacuolar ATP synthase subunit D;ATP synthase (C/AC39) subunit;ATP synthase subunit C;Produces ATP from ADP in the presence of a proton gradient across the membrane (By similarity);VA0D_NEUCR Vacuolar ATP synthase subunit d (V-ATPase d subunit) (Vacuolar proton pump d subunit) (V-ATPase 41 kDa subunit)
COG1592	82.4641	-3.66008	0.659857	-5.54678	2.90985e-08	6.44837e-07	C	Energy production and conversion	Rubrerythrin;rubredoxin
COG1625	132.097	-5.32698	0.789322	-6.74881	1.49066e-11	8.76959e-10	C	Energy production and conversion	Oxidoreductase;oxidoreductase;Protein of unknown function (DUF512);iron-sulfur cluster-binding oxidoreductase, cyano_FeS_chp family;Methanogenesis marker protein 10
COG1740	76.9813	-4.32315	0.660555	-6.54472	5.96083e-11	3.14697e-09	C	Energy production and conversion	Hydrogenase (NiFe) small subunit HydA;NADH ubiquinone oxidoreductase 20 kDa subunit;Hydrogenase small;small subunit;NADH ubiquinone oxidoreductase, 20 Kd subunit;Small subunit
COG1805	73.5371	-5.11366	0.906787	-5.63931	1.70728e-08	3.94489e-07	C	Energy production and conversion	Inherit from bactNOG: NQR2, RnfD, RnfE family;NADH ubiquinone oxidoreductase;NQR2, RnfD, RnfE family;NQR complex catalyzes the reduction of ubiquinone-1 to ubiquinol by two successive reactions, coupled with the transport of Na( ) ions from the cytoplasm to the periplasm. NqrA to NqrE are probably involved in the second step, the conversion of ubisemiquinone to ubiquinol (By similarity);Na( )-tra…
COG1894	1482.44	-1.00956	0.348744	-2.89485	0.00379343	0.0130695	C	Energy production and conversion	NADH-quinone oxidoreductase subunit F;NADH dehydrogenase;subunit F;subunit f;NADH dehydrogenase I subunit F;NADH dehydrogenase (ubiquinone) flavoprotein 1;NADH-quinone oxidoreductase, F subunit;NADH dehydrogenase I, subunit F;subunit F (EC;NADH-ubiquinone oxidoreductase 51 kDa subunit;51 kDa subunit;formate dehydrogenase;NadH dehydrogenase;formate dehydrogenase, beta subunit;ec 1.6.99.5;Nadh dehy…
COG1902	2190.86	1.37261	0.198509	6.91461	4.69155e-12	3.23897e-10	C	Energy production and conversion	NADH flavin oxidoreductase NADH oxidase;Nadh flavin oxidoreductase nadh oxidase;12-oxophytodienoate reductase;Flavin oxidoreductase NADH oxidase;NADH flavin oxidoreductase;NADH:flavin oxidoreductase / NADH oxidase family;flavin oxidoreductase;NADH flavin oxidoreductase, NADH oxidase;Oxidoreductase;NADH flavin oxidoreductase NADH oxidase family protein;Catalyzes the reduction of the double bond of…
COG1941	15.2269	-4.52503	1.2094	-3.74156	0.00018288	0.000994758	C	Energy production and conversion	NADH ubiquinone oxidoreductase 20 kDa subunit;NADH ubiquinone oxidoreductase, 20 kda subunit;Hydrogenase small subunit;NADH ubiquinone oxidoreductase, 20 Kd subunit;cytochrome-c3 hydrogenase delta chain
COG1969	8.52143	-3.96124	1.60314	-2.47093	0.0134763	0.0372728	C	Energy production and conversion	Ni Fe-hydrogenase, b-type cytochrome subunit
COG2037	23.0309	-5.50806	1.26092	-4.36828	1.2523e-05	0.000105534	C	Energy production and conversion	Catalyzes the transfer of a formyl group from 5-formyl tetrahydromethanopterin (5-formyl-H(4)MPT) to methanofuran (MFR) so as to produce formylmethanofuran (formyl-MFR) and tetrahydromethanopterin (H(4)MPT);Catalyzes the reversible transfer of a formyl group from formylmethanofuran (formyl-MFR) to tetrahydromethanopterin (H(4)MPT) so as to produce 5-formyl tetrahydromethanopterin (5- formyl-H(4)M…
COG2048	69.4497	-4.67594	0.866029	-5.39929	6.69058e-08	1.38041e-06	C	Energy production and conversion	Cysteine-rich domain;heterodisulfide reductase;CoB-CoM heterodisulfide reductase;heterodisulfide reductase subunit b
COG2142	212.596	1.00363	0.382265	2.62548	0.00865261	0.0259289	C	Energy production and conversion	Succinate dehydrogenase hydrophobic membrane anchor protein;Succinate dehydrogenase hydrophobic membrane anchor;succinate dehydrogenase;succinate dehydrogenase activity
COG2209	10.1213	-4.91733	1.82286	-2.69759	0.00698438	0.0216155	C	Energy production and conversion	NQR complex catalyzes the reduction of ubiquinone-1 to ubiquinol by two successive reactions, coupled with the transport of Na( ) ions from the cytoplasm to the periplasm. NqrA to NqrE are probably involved in the second step, the conversion of ubisemiquinone to ubiquinol (By similarity)
COG2218	14.686	-4.51637	1.31551	-3.43316	0.000596591	0.00274585	C	Energy production and conversion	Formylmethanofuran dehydrogenase, subunit C (EC 1.2.99.5);formylmethanofuran dehydrogenase subunit C
COG2857	251.166	1.05831	0.37265	2.83996	0.00451185	0.0150461	C	Energy production and conversion	Cytochrome C1;Cytochrome C1 family;cytochrome C, class I;cytochrome c1;cytochrome c1-1, heme protein;Cytochrome c-1;Cytochrome c1
COG2871	11.8398	-2.98649	1.129	-2.64526	0.00816281	0.0247504	C	Energy production and conversion	NQR complex catalyzes the reduction of ubiquinone-1 to ubiquinol by two successive reactions, coupled with the transport of Na( ) ions from the cytoplasm to the periplasm. The first step is catalyzed by NqrF, which accepts electrons from NADH and reduces ubiquinone-1 to ubisemiquinone by a one-electron transfer pathway (By similarity);Oxidoreductase
COG3038	481.35	2.28762	0.383045	5.97221	2.34063e-09	7.50256e-08	C	Energy production and conversion	Cytochrome B561;cytochrome b561;Cytochrome b561;cytochrome B561;Prokaryotic cytochrome b561;Cytochrome b(561)
COG3245	214.179	1.98542	0.473585	4.19233	2.76106e-05	0.000203345	C	Energy production and conversion	Cytochrome;Cytochrome c;Cytochrome;Inherit from proNOG: cytochrome;Inherit from COG: Cytochrome;cytochrome C
COG3258	454.506	-1.13472	0.313638	-3.61791	0.000296987	0.00150591	C	Energy production and conversion	Cytochrome c;cytochrome c;Inherit from bctoNOG: Cytochrome c;cytochrome C;cytochrome C, class I;cytochrome C family protein
COG3259	42.3603	-4.74782	0.963813	-4.92608	8.38954e-07	1.14956e-05	C	Energy production and conversion	Hydrogenase subunit alpha;nickel-dependent hydrogenase large subunit;Nickel-dependent hydrogenase large subunit;Nickel-dependent hydrogenase;hydrogenase large subunit;Hydrogenase
COG3260	21.5274	-3.57906	0.947296	-3.77819	0.000157974	0.00088063	C	Energy production and conversion	EchC subunit;NADH ubiquinone oxidoreductase 20 kDa subunit;NADH ubiquinone oxidoreductase 20 kda subunit;NADH ubiquinone oxidoreductase, 20 kda subunit;NADH ubiquinone oxidoreductase, 20 Kd subunit
COG3261	34.6542	-2.16203	0.811556	-2.66406	0.0077204	0.0236487	C	Energy production and conversion	NADH-ubiquinone oxidoreductase chain 49kDa;NADH dehydrogenase (Ubiquinone), 30 kDa subunit;Respiratory-chain NADH dehydrogenase, 49 Kd subunit;NADH-ubiquinone oxidoreductase subunit;EchE subunit;NADH-ubiquinone oxidoreductase, chain 49kDa;NADH dehydrogenase
COG3383	503.778	-1.60691	0.570794	-2.81522	0.0048744	0.0160248	C	Energy production and conversion	Formate dehydrogenase alpha subunit;formate dehydrogenase, alpha subunit;Formate dehydrogenase Alpha subunit;Formate dehydrogenase alpha;formate dehydrogenase subunit alpha;NADH-ubiquinone oxidoreductase-G iron-sulfur binding region;Molybdopterin oxidoreductase Fe4S4 domain;formate dehydrogenase;Formate dehydrogenase, alpha subunit;Formate dehydrogenase subunit alpha;Molydopterin dinucleotide bin…
COG3488	539.655	1.73896	0.559467	3.10824	0.00188204	0.00747403	C	Energy production and conversion	Thiol oxidoreductase;Protein of unknown function (DUF1111)
COG3761	14.8876	-5.29711	1.59335	-3.3245	0.000885759	0.00389691	C	Energy production and conversion	NADH ubiquinone oxidoreductase 17.2 kD subunit
COG3894	53.8245	-5.12979	0.843484	-6.08166	1.18942e-09	4.10578e-08	C	Energy production and conversion	Iron-sulfur cluster-binding protein;Ferredoxin;2Fe-2S iron-sulfur cluster binding domain;ferredoxin;Inherit from eurNOG: Ferredoxin
COG3954	78.5547	-2.94341	0.531609	-5.53679	3.08059e-08	6.74006e-07	C	Energy production and conversion	Phosphoribulokinase (EC 2.7.1.19);Phosphoribulokinase;Phosphoribulokinase / Uridine kinase family
COG4231	32.4703	-2.86966	0.981981	-2.92232	0.00347438	0.0121333	C	Energy production and conversion	Indolepyruvate ferredoxin;indolepyruvate ferredoxin oxidoreductase, alpha subunit;indolepyruvate ferredoxin oxidoreductase;Pyruvate flavodoxin/ferredoxin oxidoreductase, thiamine diP-bdg
COG4263	449.961	-3.16979	0.547478	-5.7898	7.04687e-09	1.94602e-07	C	Energy production and conversion	Nitrous-oxide reductase;Cytochrome C oxidase subunit II, periplasmic domain;Nitrous-oxide reductase is part of a bacterial respiratory system which is activated under anaerobic conditions in the presence of nitrate or nitrous oxide (By similarity);reductase;nitrous-oxide reductase (EC
COG4313	82.869	2.50954	0.989394	2.53644	0.0111986	0.0321144	C	Energy production and conversion	Degradation protein;Inherit from COG: Phenol degradation-like protein;Phenol degradation-like protein;Inherit from proNOG: MetA-pathway phenol degradation-like protein;Inherit from bactNOG: Phenol degradation-like protein;Inherit from proNOG: Phenol degradation-like protein;MetA-pathway phenol degradation-like protein
COG4656	44.2446	-3.39183	0.678207	-5.00117	5.69829e-07	8.18274e-06	C	Energy production and conversion	Required for nitrogen fixation. May be part of a membrane complex functioning as an intermediate in the electron transport to nitrogenase (By similarity);respiratory-chain NADH dehydrogenase domain, 51 kda subunit
COG4802	36.4076	-5.18509	1.31614	-3.93961	8.16148e-05	0.000505168	C	Energy production and conversion	Reductase catalytic;Ferredoxin thioredoxin reductase catalytic beta chain;Ferredoxin thioredoxin reductase beta chain;ferredoxin thioredoxin reductase
COG5127	32.1225	3.48285	1.13815	3.06011	0.00221257	0.00841432	C	Energy production and conversion	Vacuolar ATP synthase subunit C;V-ATPase subunit C;ATPase, H transporting, lysosomal 42kDa, V1 subunit
COG5231	27.1092	2.01094	0.849983	2.36587	0.017988	0.0474133	C	Energy production and conversion	Subunit (H;V-ATPase subunit H;vacuolar ATP synthase subunit H;Vacuolar ATP synthase subunit H
COG0206	1023.74	-1.03144	0.242537	-4.2527	2.11213e-05	0.000164124	D	Cell cycle control, cell division, chromosome partitioning	Essential cell division protein that forms a contractile ring structure (Z ring) at the future cell division site. The regulation of the ring assembly controls the timing and the location of cell division. One of the functions of the FtsZ ring is to recruit other cell division proteins to the septum to produce a new cell wall between the dividing cells. Binds GTP and shows GTPase activity (By sim…
COG0239	238.752	-1.55576	0.42318	-3.67636	0.000236582	0.00123809	D	Cell cycle control, cell division, chromosome partitioning	Protein CrcB homolog;CrcB-like protein;inorganic anion transmembrane transporter activity;Chromosome condensation protein (CrcB);chromosome condensation protein;camphor resistance protein CrcB
COG1077	1358.03	-1.00682	0.294142	-3.42292	0.000619512	0.0028224	D	Cell cycle control, cell division, chromosome partitioning	Cell shape determining protein, MreB Mrl family;Rod shape-determining protein;rod shape-determining protein MreB;Cell shape determining protein MreB;Cell shape determining protein, mreb mrl family;Rod shape-determining protein mreb;MreB Mrl family cell shape determining protein;Rod shape-determining protein MreB;Cell shape determining protein MreB Mrl;rod shape-determining protein mreB;Rod shape-…
COG2184	414.438	2.15238	0.346462	6.21245	5.21638e-10	1.99221e-08	D	Cell cycle control, cell division, chromosome partitioning	Filamentation induced by cAMP protein fic;filamentation induced by cAMP protein Fic;cell filamentation protein;Mobile mystery protein B;Protein involved in cell division;Inherit from bactNOG: Fic/DOC family;Fic/DOC family;). pfam02661, Fic, Fic protein family. This family consists of the Fic (filamentation induced by cAMP) protein and its relatives;Cell filamentation protein;Fic family;Cell filam…
COG2385	295.808	-5.45452	0.606424	-8.99456	2.37174e-19	6.08182e-17	D	Cell cycle control, cell division, chromosome partitioning	SpoIID LytB domain-containing protein;sporulation protein;SpoIID LytB domain protein;Amidase enhancer;stage ii sporulation protein d;stage II sporulation protein;Stage II sporulation protein;SpoIID lytB;stage II sporulation protein d
COG2846	221.129	-1.75896	0.400755	-4.38911	1.13814e-05	9.96569e-05	D	Cell cycle control, cell division, chromosome partitioning	Domain of Unknown function (DUF542);Di-iron-containing protein involved in the repair of iron-sulfur clusters damaged by oxidative and nitrosative stress conditions (By similarity);iron-sulfur cluster repair di-iron protein;Iron-sulfur cluster repair;Hemerythrin HHE cation binding domain
COG2884	705.654	-0.867844	0.255563	-3.39582	0.000684241	0.0031094	D	Cell cycle control, cell division, chromosome partitioning	ABC transporter;ATP-binding protein;cell division ATP-binding protein;cell division atp-binding protein ftse;Cell division ATP-binding protein ftsE;cell division ATP-binding protein FtsE;abc transporter related protein;ABC transporter-like protein
COG3115	46.7997	2.06378	0.880761	2.34318	0.0191203	0.0497404	D	Cell cycle control, cell division, chromosome partitioning	Receptor for the septal ring structure, may anchor it to the inner-membrane (By similarity)
COG3599	62.4312	-4.73705	0.800237	-5.91956	3.22798e-09	9.99005e-08	D	Cell cycle control, cell division, chromosome partitioning	Inherit from COG: Divisome component that associates with the complex late in its assembly, after the Z-ring is formed, and is dependent on DivIC and PBP2B for its recruitment to the divisome. Together with EzrA, is a key component of the system that regulates PBP1 localization during cell cycle progression. Its main role could be the removal of PBP1 from the cell pole after pole maturation is co…
COG3640	7.44845	-4.47264	1.50929	-2.9634	0.00304261	0.0108649	D	Cell cycle control, cell division, chromosome partitioning	4Fe-4S iron sulfur cluster binding proteins, NifH/frxC family;Cobyrinic acid ac-diamide synthase;Cobyrinic acid a,c-diamide synthase
COG5024	115.944	3.43766	0.736106	4.67005	3.01121e-06	3.31603e-05	D	Cell cycle control, cell division, chromosome partitioning	G2 mitotic-specific cyclin;cyclin a;G1 S-specific cyclin;G2 mitotic-specific cyclin cdc13;Cyclin, C-terminal domain;G2 M-specific cyclin NimE;Cyclin-dependent protein kinase regulator;g2 mitotic-specific;K06627 cyclin A;G2 mitotic-specific;G1 S-specific cyclin CLN1
COG5072	26.6755	3.65208	1.1762	3.10499	0.00190285	0.00752337	D	Cell cycle control, cell division, chromosome partitioning	Inherit from ascNOG: haspin protein kinase;germ cell associated 2 (haspin);Domain of unknown function (DUF3635);haspin protein kinase;K16315 serine threonine-protein kinase haspin EC 2.7.11.1
COG5155	19.5154	3.59849	1.15324	3.12033	0.00180649	0.00723808	D	Cell cycle control, cell division, chromosome partitioning	Peptidase family C50
COG5185	37.2535	5.62363	1.3655	4.11837	3.81556e-05	0.000270708	D	Cell cycle control, cell division, chromosome partitioning	HEC/Ndc80p family;HEC Ndc80p family protein;Acts as a component of the essential kinetochore- associated NDC80 complex, which is required for chromosome segregation and spindle checkpoint activity (By similarity);Kinetochore protein
COG5404	27.2006	6.51888	1.60312	4.06638	4.77482e-05	0.000324651	D	Cell cycle control, cell division, chromosome partitioning	Cell division;Component of the SOS system and an inhibitor of cell division. Accumulation of SulA causes rapid cessation of cell division and the appearance of long, non-septate filaments. In the presence of GTP, binds a polymerization-competent form of FtsZ in a 1 1 ratio, thus inhibiting FtsZ polymerization and therefore preventing it from participating in the assembly of the Z ring. This mecha…
COG5537	16.2533	6.77416	1.69903	3.98707	6.68954e-05	0.000439248	D	Cell cycle control, cell division, chromosome partitioning	STAG domain;cohesin subunit;Stromal antigen;cohesin complex;Nuclear cohesin complex subunit (Psc3);cohesin complex subunit
COG0067	38.5086	-2.15114	0.866895	-2.48144	0.0130854	0.036416	E	Amino acid transport and metabolism	Glutamine amidotransferase, class-II;Glutamine amidotransferase;glutamine amidotransferase-like protein;glutamine amidotransferase;glutamate synthase
COG0070	29.1617	-2.18253	0.724829	-3.0111	0.00260305	0.00953569	E	Amino acid transport and metabolism	Glutamate synthase subunit;FwdC FmdC family protein;Glutamate synthase alpha subunit domain protein;Glutamate synthase;Gxgxg motif-containing protein;glutamate synthase
COG0160	2182.17	0.805117	0.319485	2.52005	0.0117339	0.0331692	E	Amino acid transport and metabolism	Inherit from COG: transaminase activity;Aminotransferase class-III;Diaminobutyrate--2-oxoglutarate aminotransferase;4-aminobutyrate aminotransferase;Aminotransferase;aminotransferase 2;L-lysine 6-transaminase;aminotransferase class-iii;alanine--glyoxylate aminotransferase 2;transaminase activity;alanine--glyoxylate aminotransferase 2-like;diaminobutyrate--2-oxoglutarate aminotransferase;class III…
COG0347	323.358	-1.47876	0.375783	-3.93514	8.31482e-05	0.000511134	E	Amino acid transport and metabolism	Nitrogen regulatory protein PII;nitrogen regulatory protein P-II;Nitrogen regulatory protein pii;Nitrogen regulatory protein P-II;nitrogen regulatory protein pii;P-II
COG0367	2434.13	-1.12774	0.214845	-5.24906	1.52878e-07	2.85849e-06	E	Amino acid transport and metabolism	Asparagine synthetase;Asparagine synthase;asparagine synthase (EC 6.3.5.4);asparagine synthase;Asparagine synthetase;asparagine synthetase domain containing 1;Inherit from COG: asparagine synthetase;asparagine;Pfam:ExsB;asparagine synthetase glutamine-hydrolyzing
COG0403	65.4204	-2.55353	0.560678	-4.55437	5.25438e-06	5.29866e-05	E	Amino acid transport and metabolism	The glycine cleavage system catalyzes the degradation of glycine. The P protein binds the alpha-amino group of glycine through its pyridoxal phosphate cofactor;Glycine cleavage system P-protein
COG0421	335.112	0.972527	0.326953	2.97452	0.00293447	0.0105347	E	Amino acid transport and metabolism	Spermine/spermidine synthase;Catalyzes the production of spermidine from putrescine and decarboxylated S-adenosylmethionine (dcSAM), which serves as an aminopropyl donor (By similarity);Spermidine synthase;synthase;spermidine synthase;Inherit from proNOG: Spermidine synthase;Inherit from bactNOG: Spermidine;Inherit from verNOG: Spermine/spermidine synthase;Catalyzes the production of spermidine f…
COG0498	1377.18	-0.602308	0.20429	-2.9483	0.00319526	0.0113126	E	Amino acid transport and metabolism	Threonine synthase;Catalyzes the gamma-elimination of phosphate from L- phosphohomoserine and the beta-addition of water to produce L- threonine (By similarity);threonine synthase;Pyridoxal-phosphate dependent enzyme;cysteate synthase;threonine synthase (EC 4.2.3.1);pyridoxal-5'-phosphate-dependent protein beta subunit;synthase
COG0620	752.734	1.28637	0.3235	3.97642	6.99592e-05	0.000450096	E	Amino acid transport and metabolism	Catalyzes the transfer of a methyl group from 5- methyltetrahydrofolate to homocysteine resulting in methionine formation (By similarity);Cobalamin-independent methionine synthase;methionine synthase vitamin-B12 independent;5-methyltetrahydropteroyltriglutamate-- homocysteine;Cobalamin-independent synthase, N-terminal domain;5-methyltetrahydropteroyltriglutamate-homocysteine methyltransferase;Cob…
COG0646	419.146	-2.22513	0.54018	-4.11925	3.80115e-05	0.000270708	E	Amino acid transport and metabolism	Methionine synthase;ec 2.1.1.13;Methylenetetrahydrofolate reductase;Homocysteine s-methyltransferase;Homocysteine S-methyltransferase;5-methyltetrahydrofolate--homocysteine methyltransferase;methionine synthase
COG0722	469.524	0.708332	0.275782	2.56845	0.0102154	0.0298158	E	Amino acid transport and metabolism	Stereospecific condensation of phosphoenolpyruvate (PEP) and D-erythrose-4-phosphate (E4P) giving rise to 3-deoxy-D- arabino-heptulosonate-7-phosphate (DAHP) (By similarity);DAHP synthetase I family
COG0786	64.5163	3.7695	1.20512	3.1279	0.00176061	0.00707001	E	Amino acid transport and metabolism	Sodium glutamate symporter;Sodium Glutamate Symporter;Sodium glutamate symporter
COG0833	29.7738	3.05731	1.00965	3.02808	0.00246109	0.00910857	E	Amino acid transport and metabolism	Amino acid permease;lysine-specific permease;amino acid;permease;general amino acid permease
COG1003	100.962	-2.70091	0.564052	-4.78841	1.6811e-06	2.01172e-05	E	Amino acid transport and metabolism	The glycine cleavage system catalyzes the degradation of glycine. The P protein binds the alpha-amino group of glycine through its pyridoxal phosphate cofactor
COG1113	660.418	2.98717	0.708681	4.21511	2.49657e-05	0.000189086	E	Amino acid transport and metabolism	D-alanine D-serine glycine permease;Amino Acid;amino acid;Amino acid;GabA permease;Permease;permease;L-asparagine permease;transport protein yifk;gaba permease;Amino acid permease
COG1125	490.481	2.30872	0.337595	6.83871	7.99073e-12	5.31235e-10	E	Amino acid transport and metabolism	Glycine betaine L-proline ABC transporter;ABC transporter;(ABC) transporter;Glycine Betaine;ABC transporter, ATP-binding protein;abc transporter related protein
COG1280	970.38	1.41572	0.518485	2.7305	0.00632388	0.019845	E	Amino acid transport and metabolism	Lysine exporter protein (Lyse ygga);Leucine export protein LeuE;lysine exporter protein LysE YggA;LysE type translocator;Lysine Exporter protein;protein (LysE YggA);Translocator protein, LysE family;Lysine exporter protein LysE;Homoserine homoserine lactone efflux protein;Efflux protein;threonine efflux;(threonine) efflux protein;Lysine exporter protein;Amino acid efflux pump
COG1362	149.808	3.49701	0.878587	3.98026	6.88385e-05	0.0004477	E	Amino acid transport and metabolism	M18 family aminopeptidase;Aminopeptidase I zinc metalloprotease (M18);aspartyl aminopeptidase;aspartyl
COG1410	884.351	-1.67759	0.337915	-4.96454	6.88649e-07	9.73326e-06	E	Amino acid transport and metabolism	Methionine synthase;Methionine synthase;B12 binding domain;methionine synthase (EC 2.1.1.13);methyltetrahydrofolate corrinoid iron-sulfur protein methyltransferase;5-methyltetrahydrofolate--homocysteine methyltransferase;Vitamin B12 dependent methionine synthase, activation domain;Pterin binding enzyme;dihydropteroate synthase DHPS
COG1411	15.7681	-3.42731	1.10721	-3.09544	0.00196522	0.00775289	E	Amino acid transport and metabolism	Histidine biosynthesis protein
COG1446	1121.21	-0.601714	0.234326	-2.56785	0.0102333	0.0298194	E	Amino acid transport and metabolism	Asparaginase;Asparaginase;K13051 beta-aspartyl-peptidase (threonine type) EC 3.4.19.5;K01444 N4-(beta-N-acetylglucosaminyl)-L-asparaginase EC 3.5.1.26;N(4)-(beta-N-acetylglucosaminyl)-L-asparaginase (EC 3.5.1.26);ec 3.4.19.5;asparaginase (EC 3.5.1.1);Taspase, threonine aspartase, 1;Peptidase T2 asparaginase 2;Aspartylglucosaminidase;N4-(Beta-N-acetylglucosaminyl)-L-asparaginase
COG1448	357.781	2.13317	0.612503	3.4827	0.000496375	0.00231427	E	Amino acid transport and metabolism	Aromatic amino acid aminotransferase;aspartate Aminotransferase;Aspartate aminotransferase;aspartate aminotransferase, mitochondrial precursor;aromatic amino acid aminotransferase (EC;glutamic-oxaloacetic transaminase 2, mitochondrial (aspartate aminotransferase 2);Aminotransferase;Aminotransferase class I and II
COG1897	37.6622	-2.86424	0.886945	-3.22933	0.00124079	0.00521599	E	Amino acid transport and metabolism	Homoserine O-transsuccinylase
COG1945	12.8829	-5.58498	1.41748	-3.94009	8.14518e-05	0.000505168	E	Amino acid transport and metabolism	Pyruvoyl-dependent arginine decarboxylase (PvlArgDC);arginine decarboxylase (EC 4.1.1.19);pyruvoyl-dependent arginine decarboxylase;Pyruvoyl-dependent arginine decarboxylase;pyruvoyl-dependent arginine decarboxylase (EC 4.1.1.19)
COG1982	629.509	-0.813108	0.260861	-3.11701	0.00182695	0.0072875	E	Amino acid transport and metabolism	Decarboxylase;Orn Lys Arg decarboxylase;lysine decarboxylase (EC 4.1.1.18);Orn/Lys/Arg decarboxylase, C-terminal domain;Ornithine decarboxylase
COG2040	84.8327	1.56137	0.657094	2.37617	0.0174932	0.0463816	E	Amino acid transport and metabolism	Homocysteine S-methyltransferase;homocysteine;Homocysteine S-methyltransferase;Homocysteine s-methyltransferase;Homocysteine
COG2113	598.064	2.18348	0.712197	3.06584	0.00217057	0.00834298	E	Amino acid transport and metabolism	Substrate-binding region of ABC-type glycine betaine transport system;Substrate-binding region of abc-type glycine betaine transport system;glycine betaine transport system;Glycine betaine proline ABC transporter, periplasmic substrate-binding protein;Choline ABC transporter, periplasmic binding protein;(ABC) transporter;Glycine betaine;ABC transporter;ABC transporter substrate-binding protein;gl…
COG2235	505.993	1.32503	0.456061	2.90538	0.00366812	0.0126865	E	Amino acid transport and metabolism	Arginine deiminase;Arginine dihydrolase;arginine deiminase (EC 3.5.3.6);Amidinotransferase
COG2317	256.969	-1.22859	0.390963	-3.14247	0.00167529	0.00678814	E	Amino acid transport and metabolism	Carboxypeptidase Taq;Carboxypeptidase;carboxypeptidase Taq (EC 3.4.17.19);carboxypeptidase TAQ;carboxy-peptidase;thermostable carboxypeptidase;carboxypeptidase taq
COG2515	501.621	0.870557	0.320289	2.71803	0.00656712	0.0204605	E	Amino acid transport and metabolism	Catalyzes a cyclopropane ring-opening reaction, the irreversible conversion of 1-aminocyclopropane-1-carboxylate (ACC) to ammonia and alpha-ketobutyrate. Allows growth on ACC as a nitrogen source (By similarity);1-aminocyclopropane-1-carboxylate deaminase;Catalyzes the alpha,beta-elimination reaction of D- cysteine and of several D-cysteine derivatives. It could be a defense mechanism against D-c…
COG2957	632.73	0.951526	0.330379	2.88011	0.0039754	0.0135921	E	Amino acid transport and metabolism	Agmatine deiminase;Agmatine deiminase;deiminase;Agmatine iminohydrolase;Agmatine deiminase (EC 3.5.3.12);Mediates the hydrolysis of agmatine into N- carbamoylputrescine in the arginine decarboxylase (ADC) pathway of putrescine biosynthesis, a basic polyamine (By similarity);Porphyromonas-type peptidyl-arginine deiminase;agmatine;Peptidyl-arginine deiminase
COG3033	113.727	-3.80418	0.642361	-5.92218	3.17693e-09	9.99005e-08	E	Amino acid transport and metabolism	Beta-eliminating lyase;tryptophanase EC 4.1.99.1;DegT/DnrJ/EryC1/StrS aminotransferase family;tryptophanase (EC 4.1.99.1);aromatic amino acid family metabolic process;L-tryptophan indole-lyase;Tryptophanase
COG3138	153.45	3.07525	0.794572	3.87032	0.000108692	0.00064818	E	Amino acid transport and metabolism	Arginine N-succinyltransferase beta subunit;Arginine;arginine N-succinyltransferase;arginine ornithine succinyltransferase subunit alpha (EC 2.3.1.109);arginine;arginine n-succinyltransferase
COG3186	651.236	1.90926	0.480089	3.97688	6.98253e-05	0.000450096	E	Amino acid transport and metabolism	Phenylalanine 4-monooxygenase;hydroxylase;phenylalanine 4-monooxygenase (EC 1.14.16.1);Biopterin-dependent aromatic amino acid hydroxylase;Phenylalanine-4-hydroxylase;Tyrosine hydroxylase;Phenylalanine hydroxylase;Aromatic amino acid hydroxylase;oxidoreductase activity, acting on paired donors, with incorporation or reduction of molecular oxygen, reduced pteridine as one donor, and incorporation …
COG3483	469.152	-0.735701	0.277819	-2.64813	0.00809388	0.0245947	E	Amino acid transport and metabolism	Tryptophan;Tryptophan 2,3-dioxygenase;Catalyzes the oxidative cleavage of the L-tryptophan (L- Trp) pyrrole ring (By similarity);tryptophan 2,3-dioxygenase
COG3616	557.684	1.02242	0.272522	3.7517	0.000175637	0.000967081	E	Amino acid transport and metabolism	Alanine racemase domain protein;Amino acid aldolase or racemase;Alanine racemase;alanine racemase domain protein;D-ser_dehydrat;Alanine racemase, N-terminal domain;Amino acid aldolase or;D-amino acid deaminase;D-serine deaminase;alanine racemase;Conserved hypothetical protein
COG3633	63.3241	5.04406	1.12679	4.47646	7.58892e-06	7.20746e-05	E	Amino acid transport and metabolism	Involved in the import of serine and threonine into the cell, with the concomitant import of sodium (symport system) (By similarity)
COG3643	22.5087	-4.12234	1.01277	-4.07037	4.6938e-05	0.000320356	E	Amino acid transport and metabolism	Glutamate formiminotransferase;glutamate;Formiminotransferase domain, N-terminal subdomain;FTCD_N
COG3705	239.283	-1.52052	0.331337	-4.58904	4.4529e-06	4.66975e-05	E	Amino acid transport and metabolism	ATP phosphoribosyltransferase, regulatory subunit;Required for the first step of histidine biosynthesis. May allow the feedback regulation of ATP phosphoribosyltransferase activity by histidine (By similarity)
COG3724	63.0221	3.07772	0.768534	4.00467	6.21054e-05	0.000411362	E	Amino acid transport and metabolism	Catalyzes the hydrolysis of N(2)-succinylarginine into N(2)-succinylornithine, ammonia and CO(2) (By similarity)
COG3799	83.28	2.70994	1.06762	2.5383	0.0111393	0.0320433	E	Amino acid transport and metabolism	Methylaspartate ammonia-lyase
COG3844	629.402	-0.729299	0.275168	-2.65038	0.00804006	0.0245441	E	Amino acid transport and metabolism	Catalyzes the cleavage of L-kynurenine (L-Kyn) and L-3- hydroxykynurenine (L-3OHKyn) into anthranilic acid (AA) and 3- hydroxyanthranilic acid (3-OHAA), respectively (By similarity);Aminotransferase class-V
COG3938	351.346	-1.40781	0.589213	-2.38931	0.0168802	0.0450221	E	Amino acid transport and metabolism	Proline racemase;proline racemase;L-3-hydroxyproline dehydratase (trans-)
COG3977	65.2193	-4.72674	1.30751	-3.61507	0.000300263	0.00151823	E	Amino acid transport and metabolism	Aminotransferase;valine-pyruvate transaminase
COG4091	272.837	1.25797	0.420878	2.98892	0.00279965	0.0101114	E	Amino acid transport and metabolism	Saf domain-containing protein;domain-containing protein;SAF domain protein;Inherit from bactNOG: Domain-Containing protein;SAF
COG4126	87.5611	1.85501	0.752557	2.46495	0.0137034	0.0377844	E	Amino acid transport and metabolism	Hydantoin racemase;Racemase;Asp/Glu/Hydantoin racemase
COG4160	251.052	2.80843	0.896131	3.13395	0.00172471	0.00697263	E	Amino acid transport and metabolism	Polar amino acid ABC transporter, inner membrane subunit;(ABC) transporter;amino acid AbC transporter;arginine transporter permease subunit ArtM;Binding-protein-dependent transport system inner membrane component;ABC, transporter;ABC transporter
COG4262	177.098	-2.33311	0.885383	-2.63514	0.00841022	0.025372	E	Amino acid transport and metabolism	Catalyzes the production of spermidine from putrescine and decarboxylated S-adenosylmethionine (dcSAM), which serves as an aminopropyl donor (By similarity);synthase;Spermidine synthase;Spermine/spermidine synthase
COG4401	60.79	-3.15749	1.03756	-3.04318	0.00234092	0.0087907	E	Amino acid transport and metabolism	Chorismate mutase;chorismate mutase
COG4576	32.743	-6.6024	1.17092	-5.63862	1.71422e-08	3.94489e-07	E	Amino acid transport and metabolism	Ethanolamine utilization protein EutN carboxysome structural protein Ccml
COG4690	11.8389	-2.94463	1.21774	-2.41811	0.0156013	0.0421752	E	Amino acid transport and metabolism	Peptidase u34, dipeptidase;Inherit from bactNOG: peptidase u34, dipeptidase;dipeptidase activity;Dipeptidase;Peptidase family C69;peptidase U34 dipeptidase;peptidase;Acyl-coenzyme A:6-aminopenicillanic acid acyl-transferase
COG4747	7.91915	-4.16314	1.61192	-2.58272	0.00980258	0.0288453	E	Amino acid transport and metabolism	Inherit from COG: ACT domain protein;ACT domain protein;ACT domain
COG4819	19.6051	-3.22317	1.12309	-2.86992	0.00410576	0.0138792	E	Amino acid transport and metabolism	Reactivating factor for ethanolamine ammonia lyase
COG4865	18.4235	6.97178	1.71111	4.07442	4.61298e-05	0.000317253	E	Amino acid transport and metabolism	Mutase, subunit E;Methylaspartate mutase
COG5630	102.814	5.36601	1.04113	5.15401	2.54971e-07	4.34478e-06	E	Amino acid transport and metabolism	Protein of unknown function (DUF619);N-acetylglutamate synthase involved in arginine biosynthesis (By similarity);N-acetylglutamate synthase involved in arginine biosynthesis
COG0034	1711.73	-0.926067	0.269049	-3.44201	0.000577419	0.00266444	F	Nucleotide transport and metabolism	Glutamine phosphoribosylpyrophosphate amidotransferase;glutamine phosphoribosylpyrophosphate amidotransferase;Amidophosphoribosyltransferase (EC 2.4.2.14);amidophosphoribosyltransferase (EC 2.4.2.14);Phosphoribosyl transferase domain;Glutamine amidotransferases class-II;K00764 amidophosphoribosyltransferase EC 2.4.2.14;Class II glutamine amidotransferase
COG0046	1502.68	-0.950428	0.242886	-3.91306	9.11344e-05	0.000550795	F	Nucleotide transport and metabolism	Phosphoribosylformylglycinamidine synthase ii;Phosphoribosylformylglycinamidine synthase II;phosphoribosylformylglycinamidine synthase;Formylglycinamide ribotide synthetase;phosphoribosylformylglycinamidine synthase II (EC 6.3.5.3);AIR synthase related protein, C-terminal domain;synthase II (EC 6.3.5.3);Phosphoribosylformylglycinamidine (FGAM) synthase
COG0125	375.593	-1.36004	0.440162	-3.08987	0.00200247	0.00785461	F	Nucleotide transport and metabolism	Phosphorylation of dTMP to form dTDP in both de novo and salvage pathways of dTTP synthesis (By similarity);thymidylate kinase;Inherit from fuNOG: thymidylate kinase;dTMP kinase;Deoxythymidylate kinase (Thymidylate kinase);Thymidylate kinase;deoxythymidylate kinase (thymidylate kinase)
COG0209	3452.64	-1.18366	0.281312	-4.20763	2.58065e-05	0.000193818	F	Nucleotide transport and metabolism	Provides the precursors necessary for DNA synthesis. Catalyzes the biosynthesis of deoxyribonucleotides from the corresponding ribonucleotides (By similarity);Ribonucleotide reductase, barrel domain;Inherit from proNOG: Ribonucleotide reductase, alpha subunit;ribonucleoside-diphosphate reductase;Class II vitamin B12-dependent ribonucleotide reductase;reductase;ribonucleoside-triphosphate reductas…
COG0213	167.494	-1.23793	0.438477	-2.82325	0.00475389	0.0156861	F	Nucleotide transport and metabolism	Pyrimidine-nucleoside phosphorylase;The enzymes which catalyze the reversible phosphorolysis of pyrimidine nucleosides are involved in the degradation of these compounds and in their utilization as carbon and energy sources, or in the rescue of pyrimidine bases for nucleotide synthesis (By similarity);thymidine phosphorylase (EC 2.4.2.4);phosphorylase;thymidine phosphorylase;pyrimidine-nucleoside…
COG0295	274.695	-1.15151	0.311844	-3.69258	0.000221991	0.00117544	F	Nucleotide transport and metabolism	Cytidine deaminase;deaminase;This enzyme scavenge exogenous and endogenous cytidine and 2'-deoxycytidine for UMP synthesis (By similarity);Cytidine deaminase;cmp dcmp deaminase zinc-binding protein;Cytidine and deoxycytidylate deaminase zinc-binding region
COG0496	730.827	-0.905431	0.298324	-3.03506	0.00240484	0.0089744	F	Nucleotide transport and metabolism	Nucleotidase that shows phosphatase activity on nucleoside 5'-monophosphates (By similarity);Survival protein SurE;Stationary phase survival protein SurE
COG0813	73.781	-5.73029	0.789802	-7.25536	4.00604e-13	3.42421e-11	F	Nucleotide transport and metabolism	Purine nucleoside phosphorylase DeoD-type;Purine nucleoside phosphorylase DeoD-type;Purine nucleoside phosphorylase deoD-type;Purine nucleoside phosphorylase
COG1001	661.008	-1.79182	0.243931	-7.34561	2.0483e-13	1.9351e-11	F	Nucleotide transport and metabolism	Adenine deaminase;Amidohydrolase family;adenine deaminase (EC 3.5.4.2)
COG1351	264.136	-1.74377	0.625144	-2.78939	0.00528067	0.0170789	F	Nucleotide transport and metabolism	Catalyzes the formation of dTMP and tetrahydrofolate from dUMP and methylenetetrahydrofolate (By similarity);FAD-dependent thymidylate synthase (EC 2.1.1.148);Thymidylate synthase complementing protein ThyX;Thymidylate synthase complementing protein;thymidylate synthase;UPF0159 protein CPn_0746 CP_1126 CPj0746 CpB0774
COG1428	789.847	-0.934881	0.254421	-3.67454	0.00023828	0.00124335	F	Nucleotide transport and metabolism	Deoxynucleoside kinase;deoxycytidine kinase;thymidine kinase 2, mitochondrial;Deoxynucleoside kinase;Inherit from COG: Deoxynucleoside kinase;deoxyguanosine kinase
COG1437	71.8268	-2.50665	0.707233	-3.54431	0.000393641	0.00192007	F	Nucleotide transport and metabolism	Adenylate cyclase;CYTH domain;adenylyl cyclase CyaB;CYTH
COG1759	40.0594	-3.54823	0.883711	-4.01514	5.94096e-05	0.000394964	F	Nucleotide transport and metabolism	Catalyzes the ATP- and formate-dependent formylation of 5-aminoimidazole-4-carboxamide-1-beta-d-ribofuranosyl 5'- monophosphate (AICAR) to 5-formaminoimidazole-4-carboxamide-1- beta-d-ribofuranosyl 5'-monophosphate (FAICAR) in the absence of folates (By similarity);5-formaminoimidazole-4-carboxamide-1-(beta)-D- ribofuranosyl 5'-monophosphate;IMP biosynthesis enzyme PurP domain protein
COG1828	80.1874	-1.88246	0.780238	-2.41267	0.0158361	0.0426813	F	Nucleotide transport and metabolism	Phosphoribosylformylglycinamidine synthase, purS;Phosphoribosylformylglycinamidine;phosphoribosylformylglycinamidine synthase;Phosphoribosylformylglycinamidine synthase, PurS;synthase, purS;Phosphoribosylformylglycinamidine (FGAM) synthase
COG1957	344.821	1.47653	0.453425	3.2564	0.00112837	0.00482242	F	Nucleotide transport and metabolism	Inosine-uridine preferring nucleoside hydrolase;inosine uridine-preferring nucleoside hydrolase;nucleoside hydrolase;hydrolase;cytidine or uridine to ribose and cytosine or uracil, respectively (By similarity);Inosine-uridine preferring nucleoside hydrolase;nucleosidase;nucleosidase (EC
COG2820	370.945	-1.67818	0.284925	-5.88992	3.86385e-09	1.17553e-07	F	Nucleotide transport and metabolism	Purine or other phosphorylase family 1;phosphorylase;Uridine phosphorylase;Phosphorylase superfamily;phosphorylase family 1
COG3072	121.952	3.57001	1.06566	3.35005	0.000807962	0.00359874	F	Nucleotide transport and metabolism	Adenylate cyclase
COG3194	53.4416	2.5919	1.04081	2.49028	0.0127641	0.0356323	F	Nucleotide transport and metabolism	Ureidoglycolate hydrolase;Ureidoglycolate hydrolase
COG4088	17.1665	4.95101	1.50636	3.28674	0.00101355	0.0043629	F	Nucleotide transport and metabolism	RNA polymerase II Elongator complex associated protein Kti12;Chromatin associated protein KTI12
COG5042	88.1547	6.67683	1.27471	5.23793	1.62388e-07	2.97435e-06	F	Nucleotide transport and metabolism	Purine nucleoside permease;Purine nucleoside permease (NUP)
COG4997	28.0419	-5.39199	1.13512	-4.75013	2.03283e-06	2.35415e-05	G	Carbohydrate transport and metabolism	Inherit from COG: Mannose-1-phosphate guanylyltransferase Mannose-6-phosphate isomerase
COG0058	1276.38	-1.0183	0.283937	-3.58635	0.000335342	0.00167671	G	Carbohydrate transport and metabolism	Alpha-glucan phosphorylase;Phosphorylase is an important allosteric enzyme in carbohydrate metabolism. Enzymes from different sources differ in their regulatory mechanisms and in their natural substrates. However, all known phosphorylases share catalytic and structural properties (By similarity);Alpha-glucan phosphorylase (EC 2.4.1.1);phosphorylase;Protein of unknown function (DUF3417);Carbohydra…
COG0176	973.604	-0.476803	0.201905	-2.36152	0.0182	0.0478316	G	Carbohydrate transport and metabolism	Transaldolase is important for the balance of metabolites in the pentose-phosphate pathway (By similarity);Transaldolase;bifunctional transaldolase phosoglucose isomerase
COG0366	4698.59	0.564814	0.197201	2.86416	0.00418114	0.0141074	G	Carbohydrate transport and metabolism	Alpha amylase, catalytic region;Oligo-1,6-glucosidase;Alpha amylase, catalytic region;Alpha amylase, catalytic domain protein;Alpha amylase, catalytic domain;alpha amylase, catalytic;Maltosyltransferase that uses maltose 1-phosphate (M1P) as the sugar donor to elongate linear or branched alpha-(1- 4)- glucans. Is involved in a branched alpha-glucan biosynthetic pathway from trehalose, together wi…
COG0383	262.643	-1.71369	0.446816	-3.83533	0.000125394	0.0007227	G	Carbohydrate transport and metabolism
COG0696	1158.57	-0.824252	0.26921	-3.06175	0.0022005	0.00841432	G	Carbohydrate transport and metabolism	Catalyzes the interconversion of 2-phosphoglycerate and 3-phosphoglycerate (By similarity);Metalloenzyme superfamily;Phosphoglycerate mutase;BPG-independent PGAM N-terminus (iPGM_N);phosphoglycerate mutase
COG0698	423.46	-0.710158	0.251297	-2.82597	0.00471374	0.015611	G	Carbohydrate transport and metabolism	Ribose 5-phosphate isomerase;Sugar-phosphate isomerase, RpiB LacA LacB family;isomerase B;isomerase (EC 5.3.1.6);ribose-5-phosphate isomerase B;isomerase;RpiB LacA LacB family;ribose 5-phosphate isomerase B;Ribose/Galactose Isomerase;RpiB LacA LacB family sugar-phosphate isomerase;Galactose-6-phosphate isomerase subunit LacA;galactose-6-phosphate isomerase subunit LacB;ribose 5-phosphate isomeras…
COG0837	243.975	-2.19327	0.460953	-4.75811	1.95414e-06	2.2926e-05	G	Carbohydrate transport and metabolism	Glucokinase;glucokinase (EC 2.7.1.2);K00845 glucokinase EC 2.7.1.2
COG1455	82.1671	7.46892	1.30316	5.7314	9.96067e-09	2.59122e-07	G	Carbohydrate transport and metabolism	IIc component;pts system, lactose-specific;pts system;PTS system;PTS system N,N'-diacetylchitobiose-specific transporter subunit IIC;PTS system, lactose cellobiose family IIC;PTS System;PTS system lactose cellobiose family IIC subunit
COG1486	99.8894	-2.25284	0.914455	-2.46359	0.0137554	0.0378695	G	Carbohydrate transport and metabolism	Family 4 glycosyl hydrolase C-terminal domain;Hydrolase family 4;glycoside hydrolase family 4;Family 4 glycosyl hydrolase;Alpha-galactosidase;Alpha-galactosidase (EC 3.2.1.22);Glycoside hydrolase family 4;6-phospho-beta-glucosidase
COG1523	1367.45	0.615191	0.232326	2.64797	0.00809777	0.0245947	G	Carbohydrate transport and metabolism	Glycogen debranching enzyme;Glycogen debranching enzyme GlgX;pullulanase, type i;glycogen debranching enzyme glgx;pullulanase;Carbohydrate-binding module 48 (Isoamylase N-terminal domain);Glycogen operon protein GlgX;glycogen debranching protein GlgX;glycogen debranching enzyme GlgX;pullulanase, type I;Pullulanase, type I;Hydrolyzes the alpha-1,6-glucosidic linkages in glycogen which has first be…
COG1543	119.478	-4.53094	0.795205	-5.69783	1.21344e-08	2.98372e-07	G	Carbohydrate transport and metabolism	Kydrolase family 57;Glycoside hydrolase family;Domain of unknown function (DUF1957);glycoside hydrolase family protein;alpha-amylase;glycoside hydrolase, family
COG1640	811.012	-1.02833	0.334938	-3.07021	0.00213912	0.00827525	G	Carbohydrate transport and metabolism	K00705 4-alpha-glucanotransferase EC 2.4.1.25;4-alpha-glucanotransferase;4-alpha-glucanotransferase (EC 2.4.1.25)
COG1869	38.8152	2.51289	1.04876	2.39606	0.0165725	0.0443994	G	Carbohydrate transport and metabolism	Catalyzes the interconversion of beta-pyran and beta- furan forms of D-ribose (By similarity);RbsD / FucU transport protein family
COG2152	1929.7	0.85438	0.356771	2.39476	0.0166313	0.0444905	G	Carbohydrate transport and metabolism	Domain of unknown function (DUF377);glycosidase, PH1107-related;Glycosidase related protein;Glycosidase;glycosidase;Glycosyl hydrolases family 32 N-terminal domain;Glycosidase PH1107-related
COG2182	59.4288	-2.63775	0.685119	-3.85007	0.000118085	0.000694961	G	Carbohydrate transport and metabolism	Extracellular solute-binding protein;extracellular solute-binding protein, family 1;Periplasmic protein;Extracellular solute-binding protein family 1;Bacterial extracellular solute-binding protein;ABC transporter substrate binding protein;extracellular solute-binding protein family 1
COG2213	42.7305	4.20086	1.32112	3.17976	0.00147396	0.0060822	G	Carbohydrate transport and metabolism	PTS system lactose cellobiose-specific transporter subunit IIB;PTS system mannitol-specific;PTS system, mannitol-specific cryptic EIICB component
COG2271	163.794	3.2038	0.764253	4.19208	2.76413e-05	0.000203345	G	Carbohydrate transport and metabolism	Transporter;Major facilitator superfamily MFS_1;Major Facilitator Superfamily;glycerol-3-phosphate transporter;Solute carrier family 37 (glycerol-3-phosphate transporter), member;major facilitator superfamily MFS_1;Glycerol 3-phosphate permease;)transporter;Hexose phosphate transport protein;sugar phosphate antiporter
COG2706	619.488	0.854993	0.243401	3.5127	0.000443585	0.00212897	G	Carbohydrate transport and metabolism	6-phosphogluconolactonase;Pfam:Muc_lac_enz;6-phosphogluconolactonase EC 3.1.1.31;Secreted protein;6-phosphogluconolactonase (EC 3.1.1.31);Catalyzes the hydrolysis of 6-phosphogluconolactone to 6-phosphogluconate (By similarity)
COG2731	165.664	-0.907012	0.323171	-2.8066	0.0050067	0.01634	G	Carbohydrate transport and metabolism	Domain of unknown function (DUF386);YhcH YjgK YiaL family protein;toxin-antitoxin biofilm protein
COG2814	1468.38	2.00466	0.284545	7.04515	1.85268e-12	1.33022e-10	G	Carbohydrate transport and metabolism	Major facilitator superfamily MFS_1;Major Facilitator;transport protein AraJ;integral membrane protein;Major facilitator superfamily;Major facilitator superfamily, (MFS_1);Involved in the efflux of sugars. The physiological role may be the reduction of the intracellular concentration of toxic sugars or sugar metabolites (By similarity);major facilitator superfamily protein;major facilitator super…
COG2942	1175.53	1.14439	0.299004	3.82734	0.000129535	0.000738145	G	Carbohydrate transport and metabolism	N-acylglucosamine 2-epimerase (GlcNAc 2-epimerase);N-acylglucosamine 2-epimerase;n-acylglucosamine 2-epimerase;mannose-6-phosphate isomerase;N-acylglucosamine 2-epimerase (EC 5.1.3.8);2-epimerase
COG3001	80.5157	-2.20361	0.748931	-2.94234	0.00325742	0.0114648	G	Carbohydrate transport and metabolism	Fructosamine;Fructosamine kinase
COG3037	8.77092	5.90102	1.94777	3.02963	0.00244857	0.00909975	G	Carbohydrate transport and metabolism	PTS system ascorbate-specific transporter subunit IIC;pts system;sugar-specific permease SgaT UlaA
COG3250	5639.58	0.901821	0.318931	2.82764	0.00468924	0.0155586	G	Carbohydrate transport and metabolism	Glycosyl hydrolases family 2;beta-galactosidase;beta-galactosidase EC 3.2.1.23;Glycosyl hydrolase family 2, sugar binding domain protein;hydrolase, family 2;beta-mannosidase;hydrolase family 2;hydrolase family 2, sugar binding;Glycoside hydrolase family 2;Glycoside hydrolase family 2, sugar binding;glycoside hydrolase family 2;Di-glucose binding within endoplasmic reticulum;Beta-glucuronidase;hyd…
COG3265	144.406	1.36909	0.393246	3.48152	0.000498575	0.0023185	G	Carbohydrate transport and metabolism	Ec 2.7.1.12;Thermoresistant gluconokinase family protein;carbohydrate kinase thermoresistant glucokinase;Carbohydrate kinase, thermoresistant glucokinase;Shikimate kinase;Carbohydrate kinase, thermoresistant glucokinase family;carbohydrate kinase, thermoresistant glucokinase family;Gluconate kinase;Inherit from KOG: idnK gluconokinase homolog (E. coli)
COG3387	874.804	1.33134	0.233301	5.70653	1.15305e-08	2.9151e-07	G	Carbohydrate transport and metabolism	Glucan 14-alpha-glucosidase;glycoside hydrolase 15-related;glucan 1,4-alpha-glucosidase;Glycosyl hydrolases family 15;Glycoside hydrolase 15-related;glycoside hydrolase 15-like protein;hydrolase;Glycoside Hydrolase;Glycoside hydrolase family 15 protein;Glucan 1,4-alpha-glucosidase;glucan 1,4-alpha-glucosidase (EC 3.2.1.3);glycosyl hydrolase;Glucodextranase, domain N;Glycoside hydrolase 15-related…
COG3405	298.288	2.00074	0.539824	3.70629	0.000210316	0.00112023	G	Carbohydrate transport and metabolism	Hydrolase family 8;endo-1,4-D-glucanase (EC 3.2.1.4);endo-1,4-d-glucanase (EC 3.2.1.4);Glycoside hydrolase family 8;cellulase (EC 3.2.1.4);Glycosyl hydrolases family 8
COG3412	31.7831	7.75556	1.69572	4.57362	4.79367e-06	4.91694e-05	G	Carbohydrate transport and metabolism	PTS system fructose IIA component;dihydroxyacetone kinase, phosphotransfer subunit
COG3414	9.2412	5.9778	2.10563	2.83896	0.00452605	0.0150461	G	Carbohydrate transport and metabolism	IIB component;PTS system;pts system
COG3507	1775.73	1.0428	0.245514	4.24741	2.16254e-05	0.000167318	G	Carbohydrate transport and metabolism	Glycoside hydrolase family 43;Glycosyl hydrolases family 43;Glycosyl hydrolase, family 43;Exo-alpha-(1- 5)-L-arabinofuranosidase;xylan 1,4-beta-xylosidase EC 3.2.1.37;hydrolase family 43;Carbohydrate binding module (family 6);Inherit from bactNOG: Arabinan endo-1,5-alpha-L-arabinosidase;hydrolase, family 43;K01198 xylan 1,4-beta-xylosidase EC 3.2.1.37 K01209 alpha-N-arabinofuranosidase EC 3.2.1.5…
COG3534	2616.2	0.892423	0.313261	2.84881	0.00438824	0.0147232	G	Carbohydrate transport and metabolism	Alpha-L-AF_C;Alpha-L-arabinofuranosidase C-terminus;Alpha-L-arabinofuranosidase domain protein;Inherit from proNOG: ec 3.2.1.55;Inherit from bactNOG: Alpha-L-arabinofuranosidase-like protein;K01209 alpha-N-arabinofuranosidase EC 3.2.1.55;ec 3.2.1.55;domain protein;Alpha-L-arabinofuranosidase;Domain protein;Carbohydrate binding domain protein;alpha-N-arabinofuranosidase (EC 3.2.1.55);Cellulose-bin…
COG3537	2952.42	1.08555	0.29795	3.64338	0.000269081	0.00138	G	Carbohydrate transport and metabolism	Alpha-1,2-mannosidase;atp GTP-binding protein;Glycosyl hydrolase family 92;glycoside hydrolase family 92;cell wall surface anchor family;PA14;alpha-1,2-mannosidase;Glycoside hydrolase family 92
COG3588	131.766	-0.87885	0.369444	-2.37885	0.0173669	0.0461726	G	Carbohydrate transport and metabolism	fructose-bisphosphate aldolase;Fructose-bisphosphate aldolase class-I;Fructose-bisphosphate aldolase (EC 4.1.2.13);Fructose-bisphosphate aldolase;Fructose-1,6-bisphosphate aldolase
COG3717	197.584	-1.02548	0.402654	-2.5468	0.0108714	0.0313733	G	Carbohydrate transport and metabolism	Catalyzes the isomerization of 5-dehydro-4-deoxy-D- glucuronate to 3-deoxy-D-glycero-2,5-hexodiulosonate (By similarity)
COG3734	194.273	0.927204	0.373309	2.48374	0.013001	0.0362373	G	Carbohydrate transport and metabolism	K00883 2-dehydro-3-deoxygalactonokinase EC 2.7.1.58;2-dehydro-3-deoxygalactonokinase EC 2.7.1.58;2-keto-3-deoxy-galactonokinase
COG3775	21.5168	4.19039	1.52881	2.74095	0.00612621	0.0192922	G	Carbohydrate transport and metabolism	PTS system Galactitol-specific IIC component;PTS family galactitol porter component IIC;PTS system, galactitol-specific IIc component;PTS system Galactitol-specific;Pts system
COG3867	930.371	2.51372	0.488232	5.14861	2.62419e-07	4.40227e-06	G	Carbohydrate transport and metabolism	Arabinogalactan endo-1,4-beta-galactosidase;glycoside hydrolase family 53 protein;Glycosyl hydrolase family 53;arabinogalactan endo-1,4-beta-galactosidase (EC 3.2.1.89);Inherit from COG: arabinogalactan endo-1,4-beta-galactosidase;ig family
COG3934	171.194	2.82266	0.543115	5.19716	2.02357e-07	3.63231e-06	G	Carbohydrate transport and metabolism	Inherit from bactNOG: Mannan endo-1,4-beta-mannosidase (EC 3.2.1.78);Cellulase (glycosyl hydrolase family 5);Mannan endo-1,4-beta-mannosidase;s-layer protein;beta-galactosidase trimerisation domain-containing protein;Inherit from firmNOG: Cellulase (glycosyl hydrolase family 5);Endo-1,4-mannanase, a crucial enzyme for depolymerization of seed galactomannans and wood galactoglucomannans;Inherit fr…
COG3940	757.229	2.16879	0.392111	5.53106	3.18296e-08	6.80168e-07	G	Carbohydrate transport and metabolism	Glycosyl hydrolases family 43;alpha-N-arabinofuranosidase;Alpha-N-arabinofuranosidase (EC 3.2.1.55);ec 3.2.1.55;F5/8 type C domain;alpha-N-arabinofuranosidase (EC 3.2.1.55);Glycoside hydrolase family 43;RICIN
COG3958	652.47	-1.34723	0.26571	-5.0703	3.97195e-07	6.19969e-06	G	Carbohydrate transport and metabolism	Transketolase, pyrimidine binding domain;K00615 transketolase EC 2.2.1.1;Transketolase;Transketolase, central region;Transket_pyr;Transketolase, pyridine binding domain protein;Transketolase, C-terminal domain;transketolase, C-terminal subunit
COG3959	641.286	-1.26502	0.305864	-4.13589	3.53589e-05	0.000253877	G	Carbohydrate transport and metabolism	Transketolase;K00615 transketolase EC 2.2.1.1;transketolase;transketolase (EC 2.2.1.1);Transketolase, thiamine diphosphate binding domain;Dehydrogenase E1 component;Transketolase, thiamine diphosphate binding domain protein
COG4158	48.999	2.41244	1.02244	2.35948	0.0183005	0.0480254	G	Carbohydrate transport and metabolism	Monosaccharide-transporting ATPase;Branched-chain amino acid transport system / permease component;ABC transporter, permease;transport system, permease;Ribose ABC transporter (Permease);ABC transporter (Permease)
COG4580	126.223	4.14739	0.969707	4.27696	1.89465e-05	0.000151826	G	Carbohydrate transport and metabolism	Porin LamB type;Involved in the transport of maltose and maltodextrins (By similarity);Sucrose porin;LamB porin;Outer membrane porin
COG4668	16.3632	6.79697	2.42453	2.80342	0.00505646	0.0164725	G	Carbohydrate transport and metabolism	Phosphoenolpyruvate-dependent sugar phosphotransferase system, EIIA 2
COG4677	333.549	-1.44137	0.476736	-3.0234	0.0024995	0.00921275	G	Carbohydrate transport and metabolism	Pectinesterase (EC 3.1.1.11);pectinesterase;K01051 pectinesterase EC 3.1.1.11;ec 3.1.1.11;Pectinesterase;Pectin methylesterase;pectinesterase family;Involved in maceration and soft-rotting of plant tissue
COG4724	108.444	-1.6887	0.502557	-3.36021	0.000778818	0.00348623	G	Carbohydrate transport and metabolism	Inherit from bactNOG: endo-beta-N-acetylglucosaminidase;endo-beta-n-acetylglucosaminidase;cytosolic endo-beta-N-acetylglucosaminidase-like;Glycosyl hydrolase family 85;endo-beta-N-acetylglucosaminidase
COG4813	21.6886	-7.62256	1.56398	-4.87383	1.09453e-06	1.42369e-05	G	Carbohydrate transport and metabolism	Trehalose utilization protein;Trehalose utilisation
COG5020	128.211	4.52167	0.792355	5.70662	1.1524e-08	2.9151e-07	G	Carbohydrate transport and metabolism	Alpha-1,2-mannosyltransferase (Kre2);Glycolipid 2-alpha-mannosyltransferase;glycosyltransferase family 15 protein;cell wall glycoprotein biosynthetic process;K10967 alpha 1,2-mannosyltransferase EC 2.4.1;alpha-1,2-mannosyltransferase (Kre5);Mannosyltransferase;glycosyltransferase family 15;mannosyltransferase involved in protein glycosylation
COG5026	50.071	4.69252	0.878707	5.34025	9.28178e-08	1.872e-06	G	Carbohydrate transport and metabolism	Hexokinase;Hexokinase;hexokinase EC 2.7.1.1;K00844 hexokinase EC 2.7.1.1;hexokinase-1
COG5297	47.357	3.76	1.07271	3.50513	0.00045639	0.00216725	G	Carbohydrate transport and metabolism	Cellulose 1,4-beta-cellobiosidase;endoglucanase (EC 3.2.1.4);Glycosyl hydrolases family 6;1,4-beta-cellobiosidase;Cellobiohydrolase
COG5309	194.664	1.88403	0.574538	3.27921	0.00104098	0.00447024	G	Carbohydrate transport and metabolism	Glycoside hydrolase family 17 protein;glycosyl hydrolase;glucans synthase;Inherit from saccNOG: cell wall protein;Inherit from COG: cell wall;beta (1-6) glucan synthase;Glucanases play a role in cell expansion during growth, in cell-cell fusion during mating, and in spore release during sporulation. This enzyme may be involved in beta-glucan degradation. Acive on laminarin and lichenan;Glycosyl h…
COG0192	1241.34	-0.808838	0.322906	-2.50487	0.0122497	0.034369	H	Coenzyme transport and metabolism	Catalyzes the formation of S-adenosylmethionine from methionine and ATP;Catalyzes the formation of S-adenosylmethionine from methionine and ATP. The overall synthetic reaction is composed of two sequential steps, AdoMet formation and the subsequent tripolyphosphate hydrolysis which occurs prior to release of AdoMet from the enzyme (By similarity);Catalyzes the formation of S-adenosylmethionine fr…
COG0301	15.8797	-6.49584	1.82571	-3.55798	0.00037372	0.00183788	H	Coenzyme transport and metabolism	Catalyzes the ATP-dependent transfer of a sulfur to tRNA to produce 4-thiouridine in position 8 of tRNAs, which functions as a near-UV photosensor. Also catalyzes the transfer of sulfur to the sulfur carrier protein ThiS, forming ThiS-thiocarboxylate. This is a step in the synthesis of thiazole, in the thiamine biosynthesis pathway. The sulfur is donated as persulfide by IscS (By similarity)
COG0320	1112.72	-0.655485	0.273191	-2.39936	0.0164236	0.0441322	H	Coenzyme transport and metabolism	Catalyzes the radical-mediated insertion of two sulfur atoms into the C-6 and C-8 positions of the octanoyl moiety bound to the lipoyl domains of lipoate-dependent enzymes, thereby converting the octanoylated domains into lipoylated derivatives (By similarity)
COG0351	547.374	1.08978	0.367569	2.96484	0.00302843	0.0108504	H	Coenzyme transport and metabolism	Phosphomethylpyrimidine kinase;phosphomethylpyrimidine kinase
COG0379	947.593	-0.866956	0.267664	-3.23898	0.0011996	0.00505465	H	Coenzyme transport and metabolism	Catalyzes the condensation of iminoaspartate with dihydroxyacetone phosphate to form quinolinate (By similarity);Quinolinate synthetase complex, A subunit
COG0414	629.468	0.713155	0.254849	2.79834	0.00513652	0.016703	H	Coenzyme transport and metabolism	Catalyzes the condensation of pantoate with beta-alanine in an ATP-dependent reaction via a pantoyl-adenylate intermediate (By similarity);Pantoate-beta-alanine ligase;pantoate-beta-alanine ligase
COG0499	1686.26	-0.755765	0.322011	-2.34701	0.0189246	0.0493745	H	Coenzyme transport and metabolism	May play a key role in the regulation of the intracellular concentration of adenosylhomocysteine (By similarity);adenosylhomocysteinase;S-adenosyl-L-homocysteine hydrolase, NAD binding domain;adenosylhomocysteinase EC 3.3.1.1
COG0611	999.391	-0.924783	0.357537	-2.58654	0.00969452	0.0287631	H	Coenzyme transport and metabolism	Catalyzes the ATP-dependent phosphorylation of thiamine- monophosphate (TMP) to form thiamine-pyrophosphate (TPP), the active form of vitamin B1 (By similarity);AIR synthase related protein, N-terminal domain;thiamine-monophosphate kinase
COG0720	768.602	-1.08686	0.252345	-4.30704	1.65451e-05	0.000135609	H	Coenzyme transport and metabolism	Synthase;6-carboxy-5,6,7,8-tetrahydropterin synthase;6-pyruvoyl tetrahydrobiopterin synthase;6-pyruvoyl tetrahydropterin;6-pyruvoyltetrahydropterin synthase;6-pyruvoyl tetrahydropterin synthase;Inherit from COG: 6-pyruvoyltetrahydropterin synthase activity;6-Pyruvoyl tetrahydrobiopterin synthase;6-pyruvoyl-tetrahydropterin synthase
COG1492	518.794	1.26571	0.512964	2.46745	0.013608	0.0375791	H	Coenzyme transport and metabolism	Catalyzes amidations at positions B, D, E, and G on adenosylcobyrinic A,C-diamide. NH(2) groups are provided by glutamine, and one molecule of ATP is hydrogenolyzed for each amidation (By similarity);catalyzes amidations at positions B, D, E, and G on adenosylcobyrinic A,C-diamide. NH(2) groups are provided by glutamine, and one molecule of ATP is hydrogenolyzed for each amidation (By similarity)
COG1587	186.584	1.66643	0.430779	3.8684	0.000109551	0.000651139	H	Coenzyme transport and metabolism	Uroporphyrinogen III synthase;uroporphyrinogen iii synthase hem4;Uroporphyrinogen-III synthase;Uroporphyrinogen-III synthase HemD;uroporphyrinogen-III synthase (EC 4.2.1.75);ANTAR domain;uroporphyrinogeN-iii synthase;Uroporphyrinogen III synthase HEM4;synthase;Uroporphyrinogen III synthase;bifunctional uroporphyrinogen-III synthetase response regulator;Uroporphyrinogen-III Synthase
COG1648	677.846	1.20818	0.397308	3.04091	0.00235861	0.00883862	H	Coenzyme transport and metabolism	Sulfite exporter TauE/SafE;Siroheme synthase;Precorrin-2 dehydrogenase;Inherit from fuNOG: Siroheme synthase;Porphyrin biosynthesis protein;Inherit from ascNOG: Siroheme synthase
COG1713	16.8839	-3.82115	1.20306	-3.17621	0.00149215	0.0061291	H	Coenzyme transport and metabolism	Metal dependent phosphohydrolase;hydrolase;HD domain
COG1797	477.403	1.9628	0.482132	4.07108	4.67955e-05	0.000320356	H	Coenzyme transport and metabolism	Catalyzes amidations at positions B, D, E, and G on adenosylcobyrinic A,C-diamide. NH(2) groups are provided by glutamine, and one molecule of ATP is hydrogenolyzed for each amidation (By similarity);Responsible for the amidation of carboxylic groups at position A and C of either cobyrinic acid or hydrogenobrynic acid. NH(2) groups are provided by glutamine, and one molecule of ATP is hydrogenoly…
COG1903	264.378	1.56858	0.66404	2.36218	0.018168	0.0478175	H	Coenzyme transport and metabolism	May catalyze the methylation of C-1 in cobalt-precorrin- 5 and the subsequent extrusion of acetic acid from the resulting intermediate to form cobalt-precorrin-6A (By similarity);Precorrin-6X reductase cobalamin biosynthetic protein CbiD
COG1977	77.4718	-2.03328	0.6023	-3.37586	0.000735858	0.00332712	H	Coenzyme transport and metabolism	Sulfur carrier protein ThiS;sulfur carrier protein;Molybdopterin converting factor subunit 1;Molybdopterin converting factor (Subunit 1);Molybdenum cofactor biosynthesis protein;ThiS family;molydbenum cofactor biosynthesis protein D;MoaD family;sulfur transfer protein ThiS;sulfur transfer protein this;Molybdenum cofactor biosynthesis protein 1
COG2073	53.8725	1.81768	0.574818	3.16219	0.0015659	0.00641731	H	Coenzyme transport and metabolism	Biosynthesis protein;Cobalamin (Vitamin B12) biosynthesis CbiG protein;cobalamin biosynthesis protein, CbiG;cobalamin (vitamin B12) biosynthesis CbiG protein;biosynthesis protein CbiG
COG2082	103.185	-2.79109	0.936101	-2.98161	0.00286738	0.0103145	H	Coenzyme transport and metabolism	Precorrin-8X methylmutase CbiC CobH;Precorrin-8X methylmutase;Precorrin-8x methylmutase;precorrin-8x methylmutase
COG2087	214.982	1.29813	0.53498	2.4265	0.0152451	0.0413994	H	Coenzyme transport and metabolism	Guanylyltransferase EC;Adenosylcobinamide kinase;biosynthesis protein;Cobinamide kinase / cobinamide phosphate guanyltransferase;Cobinamide kinase cobinamide phosphate guanylyltransferase;Adenosylcobinamide-phosphate guanylyltransferase
COG2109	290.343	-2.05639	0.535353	-3.84119	0.000122441	0.000708973	H	Coenzyme transport and metabolism	Cob(I)alamin adenosyltransferase;adenosyltransferase (EC 2.5.1.17);Cob(I)yrinic acid a,c-diamide adenosyltransferase;cob(I)yrinic acid a,c-diamide adenosyltransferase;ATP:corrinoid adenosyltransferase BtuR/CobO/CobP;Corrinoid adenosyltransferase BtuR CobO CobP;Cob-I-yrinic acid a,c-diamide adenosyltransferase;adenosyltransferase;cob(I)alamin adenosyltransferase (EC 2.5.1.17);Corrinoid adenosyltra…
COG2145	20.9562	4.30557	1.20835	3.56318	0.000366392	0.00180768	H	Coenzyme transport and metabolism	4-methyl-5-beta-hydroxyethylthiazole kinase;hydroxyethylthiazole kinase (EC 2.7.1.50)
COG2240	80.6576	2.98056	0.477686	6.23958	4.38736e-10	1.75007e-08	H	Coenzyme transport and metabolism	Pyridoxal (Pyridoxine, vitamin B6) kinase;Inherit from sordNOG: Phosphomethylpyrimidine kinase;bud site selection-related protein;Pyridoxal kinase;pyridoxal kinase;functions in a salvage pathway. Uses pyridoxamine (By similarity);Phosphomethylpyrimidine kinase;pyridoxine kinase
COG2242	37.9525	-3.77789	0.991489	-3.81032	0.000138787	0.000788363	H	Coenzyme transport and metabolism	Precorrin-6B methylase;Precorrin-6Y C5,15-methyltransferase (Decarboxylating);precorrin-6Y C5,15-methyltransferase (Decarboxylating), CbiT subunit;Probably catalyzes the methylation of either C-15 or C-5 in cobalt-precorrin-6Y to form cobalt-precorrin-7W. Methylation of C-15 would probably be followed by a spontaneous decarboxylation of C-12 (By similarity);Precorrin-6y C5,15-methyltransferase
COG2941	190.271	0.998617	0.347293	2.87543	0.00403481	0.0137168	H	Coenzyme transport and metabolism	Oxygenase that introduces the hydroxyl group at carbon five of 2-nonaprenyl-3-methyl-6-methoxy-1,4-benzoquinol resulting in the formation of 2-nonaprenyl-3-methyl-5-hydroxy-6-methoxy-1,4- benzoquinol (By similarity);Ubiquinone biosynthesis protein;ubiquinone biosynthesis protein Coq7;Protein of unknown function, DUF393;Ubiquinone biosynthesis protein COQ7;biosynthesis protein
COG3071	122.341	1.78005	0.62649	2.84131	0.00449286	0.015018	H	Coenzyme transport and metabolism	HemY domain protein;HemY protein;HemY protein N-terminus
COG3161	93.3122	1.37145	0.542268	2.5291	0.0114356	0.0324793	H	Coenzyme transport and metabolism	Removes the pyruvyl group from chorismate, with concomitant aromatization of the ring, to provide 4- hydroxybenzoate (4HB) for the ubiquinone pathway (By similarity);Protein of unknown function (DUF98);4-hydroxybenzoate synthetase (chorismate lyase)
COG3252	19.536	-4.80134	1.35028	-3.55582	0.000376799	0.00184796	H	Coenzyme transport and metabolism	Catalyzes the hydrolysis of methenyl-H(4)MPT( ) to 5- formyl-H(4)MPT (By similarity);Catalyzes the reversible interconversion of 5-formyl- H(4)MPT to methenyl-H(4)MPT( ) (By similarity)
COG3572	58.8816	-5.0271	0.870131	-5.77741	7.58597e-09	2.00247e-07	H	Coenzyme transport and metabolism	Glutamate--cysteine ligase;glutamate--cysteine ligase
COG5146	54.1483	5.46102	1.0701	5.1033	3.33784e-07	5.44675e-06	H	Coenzyme transport and metabolism	Pantothenate kinase;Fumble;pantothenate kinase;Pantothenate kinase 4;PaNtothenate Kinase
COG1133	5.65516	-6.61324	2.6107	-2.53313	0.0113049	0.0322734	I	Lipid transport and metabolism	In Escherichia coli SbmA is involved in uptake of microcin J25;transport protein
COG1182	501.38	2.6849	0.285658	9.39898	5.50962e-21	1.97795e-18	I	Lipid transport and metabolism	Catalyzes the reductive cleavage of azo bond in aromatic azo compounds to the corresponding amines. Requires NADH, but not NADPH, as an electron donor for its activity (By similarity)
COG1502	1871.3	0.859948	0.216666	3.969	7.21743e-05	0.000461042	I	Lipid transport and metabolism	Phospholipase d;Phospholipase D Transphosphatidylase;Catalyzes the reversible phosphatidyl group transfer from one phosphatidylglycerol molecule to another to form cardiolipin (CL) (diphosphatidylglycerol) and glycerol (By similarity);Hydrolyzes glycerol-phospholipids at the terminal phosphodiesteric bond (By similarity);Inherit from COG: Catalyzes the reversible phosphatidyl group transfer from …
COG1946	172.227	2.58806	0.845476	3.06106	0.00220553	0.00841432	I	Lipid transport and metabolism	Acyl-CoA thioesterase;hydrolase) (EC;Inherit from COG: acyl-CoA thioesterase;acyl-CoA thioesterase;Acyl-CoA thioesterase II;Acyl-coa thioesterase
COG2031	129.213	3.1272	0.934362	3.34688	0.000817264	0.00363116	I	Lipid transport and metabolism	Fatty acid transporter;Short chain fatty acid transporter;Short-chain fatty acids transporter;fatty acids transporter;short-chain fatty
COG2134	38.4051	7.03007	1.49672	4.697	2.64011e-06	2.96188e-05	I	Lipid transport and metabolism	Cdp-diacylglycerol pyrophosphatase;ec 3.6.1.26
COG2267	420.019	1.04048	0.423096	2.4592	0.0139245	0.0382764	I	Lipid transport and metabolism	Alpha beta hydrolase fold protein;lysophospholipase l2;Alpha beta hydrolase;Alpha beta;Putative lysophospholipase;Monoglyceride lipase;hydrolase;Lysophospholipase;Inherit from COG: alpha beta hydrolase fold;Inherit from proNOG: (Lipo)protein;Pfam:Hydrolase_5;Inherit from bactNOG: Alpha beta hydrolase fold;alpha beta;(Lipo)protein;alpha beta hydrolase fold;Inherit from bactNOG: lysophospholipase-l…
COG2867	147.206	1.19312	0.427074	2.79371	0.00521065	0.0168829	I	Lipid transport and metabolism	Cyclase dehydrase;Polyketide cyclase / dehydrase and lipid transport
COG3000	3008.26	-0.600506	0.225162	-2.667	0.00765325	0.023483	I	Lipid transport and metabolism	Fatty acid hydroxylase superfamily;Fatty acid hydroxylase;C-4 methyl sterol oxidase;Fatty Acid Hydroxylase;sphinganine hydroxylase Sur2;sterol desaturase;fatty acid hydroxylase;C-5 Sterol desaturase;fatty acid;C-4 methylsterol oxidase;YhhN family;C-5 sterol desaturase;sterol desaturase family protein;Alkylglycerol monooxygenase;chromosome 5 open reading frame 4;hydroxylase;to lathosterol oxidase;…
COG3890	10.5938	6.16089	1.79543	3.43144	0.000600391	0.00275627	I	Lipid transport and metabolism	GHMP kinases C terminal;Phosphomevalonate kinase
COG5050	17.4403	3.48361	1.167	2.9851	0.0028349	0.0102182	I	Lipid transport and metabolism	CDP-alcohol phosphatidyltransferase;Sn-1,2-diacylglycerol cholinephosphotransferase;phosphotransferase 1
COG5056	28.1785	4.61641	1.46131	3.15909	0.00158264	0.00645645	I	Lipid transport and metabolism	O-acyltransferase;MBOAT, membrane-bound O-acyltransferase family;O-acyltransferase;diacylglycerol O-acyltransferase 1
COG5092	55.8339	6.91337	1.36965	5.04753	4.47555e-07	6.85269e-06	I	Lipid transport and metabolism	Adds a myristoyl group to the N-terminal glycine residue of certain cellular proteins (By similarity);Adds a myristoyl group to the N-terminal glycine residue of certain cellular proteins
COG5329	121.665	4.7595	0.764216	6.22794	4.72593e-10	1.84414e-08	I	Lipid transport and metabolism	SacI homology domain;Polyphosphoinositide phosphatase;Inositol phosphatase;SacI domain protein;Inositol polyphosphate-5-phosphatase F;FIG4 homolog, SAC1 lipid phosphatase domain containing (S. cerevisiae);phosphoinositide phosphatase;Synaptojanin;Polyphosphoinositide phosphatase Fig4;Phosphoinositide phosphatase family protein
COG0012	1296.08	-0.616788	0.262479	-2.34985	0.0187807	0.0490705	J	Translation, ribosomal structure biogenesis	GTP-binding protein ychf;GTP-dependent nucleic acid-binding protein engD;GTP-binding protein YchF;GTP-dependent nucleic acid-binding protein EngD;GTP-dependent nucleic acid-binding protein;gtp-binding protein;Protein of unknown function (DUF933);GTP-binding protein ychF;Translation-associated GTPase;GTP-binding protein;GTPase of unknown function C-terminal;Obg-like ATPase 1;(GTP)-binding protein;…
COG0101	794.959	1.05401	0.271523	3.88185	0.000103663	0.000620249	J	Translation, ribosomal structure biogenesis	Formation of pseudouridine at positions 38, 39 and 40 in the anticodon stem and loop of transfer RNAs (By similarity);tRNA pseudouridine synthase;Pseudouridine synthase;synthase
COG0211	408.108	-0.782279	0.321757	-2.43127	0.015046	0.041045	J	Translation, ribosomal structure biogenesis	50S ribosomal protein L27;Ribosomal L27 protein;50S ribosomal protein l27;mitochondrial 54S ribosomal protein YmL2;ribosomal protein L27;mitochondrial ribosomal protein, L27;Ribosomal protein
COG0227	306.052	-0.81052	0.31715	-2.55564	0.0105993	0.0307363	J	Translation, ribosomal structure biogenesis	50S ribosomal protein l28;50S ribosomal protein L28;50s ribosomal protein l28;mitochondrial 54S ribosomal protein YmL24 YmL14
COG0261	468.293	-0.786968	0.301109	-2.61357	0.00896029	0.0267616	J	Translation, ribosomal structure biogenesis	This protein binds to 23S rRNA in the presence of protein L20 (By similarity)
COG0333	90.0967	-1.3266	0.460744	-2.87926	0.00398613	0.0136029	J	Translation, ribosomal structure biogenesis	50S ribosomal protein l32;50s ribosomal protein l32;50S ribosomal protein L32;mitochondrial 54S ribosomal protein YmL32
COG0360	401.569	-0.968401	0.332172	-2.91536	0.00355276	0.0123757	J	Translation, ribosomal structure biogenesis	Binds together with S18 to 16S ribosomal RNA (By similarity)
COG0441	1916.47	-0.544492	0.206003	-2.64313	0.0082143	0.0248645	J	Translation, ribosomal structure biogenesis	Threonyl-tRNA synthetase;threonyL-tRNA synthetase;threonyl-tRNA synthetase;TGS domain;Threonyl-trna synthetase;Inherit from COG: threonine-tRNA ligase activity;Threonyl and Alanyl tRNA synthetase second additional domain;threonine-tRNA ligase activity;Threonyl-tRNA synthetase (EC 6.1.1.3);tRNA_SAD;threonyl-trna synthetase;Inherit from KOG: Threonyl-trna synthetase
COG0442	1619.88	-0.88098	0.274206	-3.21284	0.00131427	0.00546093	J	Translation, ribosomal structure biogenesis	ProRS-C_1;Catalyzes the attachment of proline to tRNA(Pro) in a two-step reaction proline is first activated by ATP to form Pro- AMP and then transferred to the acceptor end of tRNA(Pro) (By similarity);ec 6.1.1.15;Prolyl-tRNA synthetase, C-terminal;Catalyzes the attachment of proline to tRNA(Pro) in a two-step reaction proline is first activated by ATP to form Pro- AMP and then transferred to th…
COG0482	1293.18	-0.948614	0.194964	-4.86558	1.14122e-06	1.47374e-05	J	Translation, ribosomal structure biogenesis	Catalyzes the 2-thiolation of uridine at the wobble position (U34) of tRNA, leading to the formation of s(2)U34 (By similarity);tRNA methyl;tRNA methyl transferase;biosynthesis protein
COG0565	185.789	-1.33403	0.479974	-2.77937	0.00544638	0.0175202	J	Translation, ribosomal structure biogenesis	RNA methyltransferase, TrmH family, group 1;Methyltransferase;tRNA rRNA methyltransferase SpoU;RNA methyltransferase TrmH family, group 1;RNA methyltransferase
COG0617	1387.57	-0.460641	0.193499	-2.38058	0.0172854	0.0460345	J	Translation, ribosomal structure biogenesis	Polymerase;polynucleotide adenylyltransferase metal dependent phosphohydrolase;Poly A polymerase head domain;Catalyzes the addition and repair of the essential 3'- terminal CCA sequence in tRNAs without using a nucleic acid template. Adds these three nucleotides in the order of C, C, and A to the tRNA nucleotide-73, using CTP and ATP as substrates and producing inorganic pyrophosphate. Also shows…
COG0751	399.004	-1.08995	0.257015	-4.2408	2.2272e-05	0.000170847	J	Translation, ribosomal structure biogenesis	Glycyl-tRNA synthetase beta subunit;glycyl-tRNA synthetase subunit beta
COG0752	284.847	-1.11444	0.396257	-2.8124	0.00491729	0.0161125	J	Translation, ribosomal structure biogenesis	Glycyl-tRNA synthetase, alpha subunit;glycyl-tRNA synthetase subunit alpha;glycyl-tRNA synthetase alpha subunit;Glycyl-tRNA synthetase, alpha subunit
COG0809	1288.04	-0.870883	0.199317	-4.36934	1.2462e-05	0.000105515	J	Translation, ribosomal structure biogenesis	Transfers and isomerizes the ribose moiety from AdoMet to the 7-aminomethyl group of 7-deazaguanine (preQ1-tRNA) to give epoxyqueuosine (oQ-tRNA) (By similarity)
COG1093	43.8622	6.41269	1.28204	5.00195	5.67529e-07	8.18274e-06	J	Translation, ribosomal structure biogenesis	Translation initiation factor;Eukaryotic translation initiation factor 2 alpha subunit;RNA binding S1 domain protein;Translation initiation factor 2;eukaryotic translation initiation factor 2;eukaryotic translation initiation factor 2 alpha subunit
COG1184	67.2545	4.00856	1.12504	3.56305	0.00036657	0.00180768	J	Translation, ribosomal structure biogenesis	Initiation factor 2 subunit family;Translation initiation factor;initiation factor 2B related;eukaryotic translation initiation factor 2B, subunit 1 alpha;translation INITIATION FACTOR;Eukaryotic translation initiation factor 2B, subunit 2 beta;Eukaryotic translation initiation factor 2B subunit 2;Translation initiation factor eIF-2B;translation initiation factor eIF-2B subunit;translation initia…
COG1186	1252.07	-0.609096	0.19466	-3.12902	0.00175387	0.00705875	J	Translation, ribosomal structure biogenesis	Class I peptide chain release factor;Peptide chain release factor 2 directs the termination of translation in response to the peptide chain termination codons UGA and UAA (By similarity);RF-1 domain;peptide Chain Release factor;Inherit from fuNOG: RF-1 domain;Peptide chain release factor H
COG1206	130.481	-3.56129	0.419984	-8.4796	2.25975e-17	2.89733e-15	J	Translation, ribosomal structure biogenesis	Catalyzes the folate-dependent formation of 5-methyl- uridine at position 54 (M-5-U54) in all tRNAs (By similarity)
COG1369	8.40366	5.83241	1.91268	3.04934	0.00229345	0.00868073	J	Translation, ribosomal structure biogenesis	Rpp14/Pop5 family;RNase P and RNase MRP subunit
COG1374	9.99667	6.07153	1.92124	3.16022	0.0015765	0.00644605	J	Translation, ribosomal structure biogenesis	Required for proper 27S pre-rRNA processing and 60S ribosome subunit assembly (By similarity);Required for proper 34S pre-rRNA processing and 60S ribosome subunit assembly;pre-rRNA processing and 60S ribosome subunit assembly (By similarity)
COG1383	6.20465	5.38508	2.12148	2.53836	0.0111374	0.0320433	J	Translation, ribosomal structure biogenesis	Ribosomal protein S17, component of cytosolic 80S ribosome and 40S small subunit;40S ribosomal protein S17;Ribosomal S17
COG1384	64.5558	-4.56971	0.786673	-5.80891	6.28827e-09	1.79166e-07	J	Translation, ribosomal structure biogenesis	Lysyl-tRNA synthetase (EC 6.1.1.6);lysyl-tRNA synthetase;tRNA synthetases class I (K)
COG1431	89.4308	-2.12969	0.795069	-2.67863	0.00739241	0.0227996	J	Translation, ribosomal structure biogenesis	Stem cell self-renewal protein Piwi;Piwi domain
COG1471	46.5621	3.6623	0.888908	4.12	3.78871e-05	0.000270708	J	Translation, ribosomal structure biogenesis	Ribosomal family S4e;ribosomal protein;40s ribosomal protein S4;40S ribosomal protein S4;40s ribosomal protein s4
COG1500	38.337	8.01441	1.55206	5.16372	2.42088e-07	4.19966e-06	J	Translation, ribosomal structure biogenesis	SBDS protein C-terminal domain;Shwachman-Bodian-Diamond syndrome (SBDS) protein
COG1503	33.308	2.31141	0.976136	2.36792	0.0178886	0.0472901	J	Translation, ribosomal structure biogenesis	Eukaryotic translation termination factor 1;eRF1 domain 3;peptide chain release factor subunit 1;eukaryotic peptide chain release factor subunit 1;Peptide chain release factor eRF aRF, subunit 1;Eukaryotic peptide chain release factor subunit;Peptide Chain Release Factor;Directs the termination of nascent peptide synthesis (translation) in response to the termination codons UAA, UAG and UGA (By s…
COG1514	113.943	-1.22256	0.473079	-2.58426	0.00975874	0.0287666	J	Translation, ribosomal structure biogenesis	2-5 RNA ligase;2',5' RNA ligase;2'-5' RNA ligase;2'-5' rna ligase;Pfam:2_5_RNA_ligase;Inherit from bctoNOG: 2',5' RNA ligase;Inherit from COG: 2'-5' rna ligase
COG1534	118.172	1.42245	0.522899	2.72032	0.00652184	0.0203595	J	Translation, ribosomal structure biogenesis	RNA-binding protein;CRS1 / YhbY (CRM) domain;RNA-binding protein
COG1601	71.0955	2.68492	0.913566	2.93895	0.00329328	0.0115684	J	Translation, ribosomal structure biogenesis	Translation initiation factor;eIF5C;Eukaryotic translation initiation factor 5;eIF4-gamma/eIF5/eIF2-epsilon;Domain found in IF2B/IF5;eukaryotic translation initiation factor 2
COG1676	74.0167	4.99995	0.955342	5.23367	1.66175e-07	3.01298e-06	J	Translation, ribosomal structure biogenesis	tRNA-splicing endonuclease subunit sen-34;tRNA intron endonuclease, catalytic C-terminal domain;tRNA intron endonuclease;tRNA splicing endonuclease 2 homolog (S. cerevisiae);tRNA-splicing endonuclease subunit SEN2
COG1736	83.2531	5.8052	0.992463	5.84928	4.93697e-09	1.45276e-07	J	Translation, ribosomal structure biogenesis	Diphthamide biosynthesis protein 1;Putative diphthamide synthesis protein;diphthamide biosynthesis protein 1;diphthamide biosynthesis protein;DPH2 homolog (S. cerevisiae);DPH1 homolog (S. cerevisiae)
COG1798	31.7061	2.49967	0.857537	2.91494	0.00355759	0.0123757	J	Translation, ribosomal structure biogenesis	S-adenosyl-L-methionine-dependent methyltransferase that catalyzes the trimethylation of the amino group of the modified target histidine residue in translation elongation factor 2 (EF- 2), to form an intermediate called diphthine. The three successive methylation reactions represent the second step of diphthamide biosynthesis (By similarity);Tetrapyrrole (Corrin/Porphyrin) Methylases;DPH5 homolo…
COG1890	35.3191	3.51829	0.89867	3.91499	9.0408e-05	0.00055011	J	Translation, ribosomal structure biogenesis	40S ribosomal protein S1;Ribosomal protein S3a, component of cytosolic 80S ribosome and 40S small subunit;40S ribosomal protein S3a;30S ribosomal protein S3Ae
COG1911	9.15496	4.9891	1.75335	2.84547	0.00443457	0.0148509	J	Translation, ribosomal structure biogenesis	ribosomal protein;60s ribosomal protein;60S ribosomal protein L30;Ribosomal protein L30
COG2058	19.5834	3.5839	1.29312	2.77151	0.00557968	0.017853	J	Translation, ribosomal structure biogenesis	60S acidic ribosomal protein P2;60s Acidic ribosomal protein;60S acidic ribosomal protein;60S acidic ribosomal protein P1;ribosomal protein, large P2
COG2075	19.7569	2.7122	0.996013	2.72306	0.00646803	0.0202267	J	Translation, ribosomal structure biogenesis	Ribosomal protein L24e;ribosome biogenesis protein RLP24;Ribosome biogenesis protein;60s ribosomal protein;TRASH;60S ribosomal protein L24
COG2123	42.36	5.01742	1.0027	5.00394	5.61707e-07	8.18274e-06	J	Translation, ribosomal structure biogenesis	3' exoribonuclease family, domain 1;exosome complex exonuclease rrp45;U2 snRNP-associated SURP domain containing;3' exoribonuclease family, domain 2;Non-catalytic component of the RNA exosome complex which has 3'- 5' exoribonuclease activity and participates in a multitude of cellular RNA processing and degradation events. In the nucleus, the RNA exosome complex is involved in proper maturation o…
COG2139	24.3893	2.90807	0.827245	3.51537	0.000439139	0.00211896	J	Translation, ribosomal structure biogenesis	60S ribosomal protein L21;60s ribosomal protein;60s ribosomal protein l21-a;60S ribosomal protein
COG2163	63.0221	3.89777	0.782093	4.98377	6.23581e-07	8.88356e-06	J	Translation, ribosomal structure biogenesis	60S ribosomal protein L6;Ribosomal protein L6e;60S ribosomal protein L14;ribosomal protein L14;Ribosomal protein L14;60S ribosomal protein L27;structural constituent of ribosome;Ribosomal L27e protein family;ribosomal protein L27;60S ribosomal protein
COG2178	12.5704	6.40561	1.78929	3.57998	0.00034362	0.00171333	J	Translation, ribosomal structure biogenesis	Translin;translin-associated factor X;Translin family;translin-associated factor TraX
COG2238	14.6968	6.62686	1.8076	3.66611	0.000246264	0.00127758	J	Translation, ribosomal structure biogenesis	May be involved in maturation of the 30S ribosomal subunit (By similarity);Ribosomal protein S19;40S ribosomal protein S19
COG2269	22.1518	-3.63559	0.80924	-4.4926	7.03591e-06	6.7178e-05	J	Translation, ribosomal structure biogenesis	lysyL-tRNA synthetase;With EpmB is involved in the beta-lysylation step of the post-translational modification of translation elongation factor P (EF-P). Catalyzes the ATP-dependent activation of (R)-beta-lysine produced by EpmB, forming a lysyl-adenylate, from which the beta- lysyl moiety is then transferred to the epsilon-amino group of a conserved specific lysine residue in EF-P (By similarity…
COG2302	57.5786	-6.48846	1.22402	-5.30092	1.15222e-07	2.27278e-06	J	Translation, ribosomal structure biogenesis	S4 domain protein;S4 domain protein
COG2813	181.178	2.71513	0.845821	3.21006	0.00132707	0.00550138	J	Translation, ribosomal structure biogenesis	Specifically methylates the guanine in position 1207 of 16S rRNA in the 30S particle (By similarity);Methyltransferase;Specifically methylates the guanine in position 1835 (m2G1835) of 23S rRNA (By similarity);methyltransferase, small;methyltransferase;methyltransferase small
COG4108	1183.59	-1.18723	0.292163	-4.06359	4.83233e-05	0.000327322	J	Translation, ribosomal structure biogenesis	Increases the formation of ribosomal termination complexes and stimulates activities of RF-1 and RF-2. It binds guanine nucleotides and has strong preference for UGA stop codons. It may interact directly with the ribosome. The stimulation of RF- 1 and RF-2 is significantly reduced by GTP and GDP, but not by GMP (By similarity);Peptide chain release factor 3;Elongation factor Tu GTP binding domain…
COG5045	21.6294	3.60477	1.09252	3.29951	0.000968541	0.00421758	J	Translation, ribosomal structure biogenesis	40S ribosomal protein S10-A;40s ribosomal protein s10;Plectin/S10 domain
COG5053	33.7158	2.06934	0.817859	2.53019	0.0114001	0.0324298	J	Translation, ribosomal structure biogenesis	Eukaryotic initiation factor 4E;Translation Initiation Factor;eukaryotic initiation factor 4E;Translation initiation factor;Initiation factor;eukaryotic translation initiation factor 4E family member 2;translation INITIATION FACTOR;eukaryotic translation initiation factor
COG5106	38.8267	2.91015	0.950964	3.06021	0.00221179	0.00841432	J	Translation, ribosomal structure biogenesis	Brix domain;Brix;Ribosome biogenesis protein;ribosome biogenesis protein;ribosome production factor 2 homolog (S. cerevisiae)
COG5192	102.833	4.6659	1.01913	4.57834	4.6869e-06	4.863e-05	J	Translation, ribosomal structure biogenesis	Ribosome biogenesis protein BMS1;AARP2CN (NUC121) domain;Inherit from apiNOG: ribosome biogenesis protein BMS1;Ribosome biogenesis protein bms1;BMS1 homolog, ribosome assembly protein (yeast);AARP2CN
COG5225	18.241	4.59062	1.73246	2.64977	0.0080546	0.0245467	J	Translation, ribosomal structure biogenesis	Ribosome biogenesis regulatory protein (RRS1)
COG5256	145.214	3.01152	0.644405	4.67333	2.96359e-06	3.28373e-05	J	Translation, ribosomal structure biogenesis	Elongation factor;Elongation factor Tu C-terminal domain;This protein promotes the GTP-dependent binding of aminoacyl-tRNA to the A-site of ribosomes during protein biosynthesis (By similarity);eukaryotic peptide chain release factor GTP-binding subunit;This protein promotes the GTP-dependent binding of aminoacyl-tRNA to the A-site of ribosomes during protein biosynthesis;eukaryotic peptide chain…
COG5257	37.6482	2.66599	0.754219	3.53477	0.000408137	0.00198002	J	Translation, ribosomal structure biogenesis	Translation initiation factor;eukaryotic translation initiation factor 2 subunit gamma;Translation Initiation Factor;Initiation factor eIF2 gamma, C terminal;Eukaryotic translation initiation factor 2, subunit;eukaryotic translation initiation factor 2, subunit 3 gamma;eukaryotic translation initiation factor 2
COG5258	39.657	4.12417	0.909656	4.53377	5.79408e-06	5.62766e-05	J	Translation, ribosomal structure biogenesis	Inherit from KOG: GTP-binding protein;Elongation factor Tu C-terminal domain;Elongation factor Tu domain 2;GTP binding protein;Elongation factor Tu GTP binding domain;GTP-binding protein;GTP-binding protein 2
COG5354	67.3785	6.12804	1.07758	5.68684	1.29414e-08	3.13247e-07	J	Translation, ribosomal structure biogenesis	Component of the eukaryotic translation initiation factor 3 (eIF-3) complex, which is involved in protein synthesis and, together with other initiation factors, stimulates binding of mRNA and methionyl-tRNAi to the 40S ribosome (By similarity);Eukaryotic translation initiation factor eIF2A;eukaryotic translation initiation factor
COG5459	61.7915	5.51315	1.1482	4.80154	1.57448e-06	1.89677e-05	J	Translation, ribosomal structure biogenesis	Mitochondrial small ribosomal subunit Rsm22;methyltransferase;ribosomal small subunit Rsm22;37S ribosomal protein RSM22
COG5340	168.606	2.79629	0.673797	4.15005	3.324e-05	0.000239622	K	Transcription	transcriptional regulator-like protein;Inherit from bactNOG: transcriptional regulator-like protein;Inherit from arCOG: cobyrinic Acid a,c-diamide synthase
COG0195	926.415	-1.20138	0.400061	-3.003	0.00267331	0.00975325	K	Transcription	Factor nusa;NusA antitermination factor;Transcription elongation factor NusA;transcription termination factor nusa;factor NusA;transcription termination factor NusA;Transcription elongation factor;transcription elongation factor NusA
COG0789	1368.35	0.813499	0.211275	3.85042	0.000117915	0.000694961	K	Transcription	Transcriptional regulator, MerR family;merr family transcriptional regulator;Transcriptional regulator;MerR family transcriptional regulator;redox-sensitive transcriptional activator SoxR;merR family transcriptional Regulator;MerR, DNA binding;Transcriptional regulator MerR family;transcriptional regulator, merr family;Regulatory protein, MerR;Merr family transcriptional regulator;Transcriptional…
COG1327	159.986	-1.46977	0.490513	-2.99639	0.002732	0.00988698	K	Transcription	Negatively regulates transcription of bacterial ribonucleotide reductase nrd genes and operons by binding to NrdR- boxes (By similarity)
COG1349	704.959	2.03269	0.431981	4.7055	2.53239e-06	2.87699e-05	K	Transcription	DeoR family transcriptional regulator;transcriptional regulator;Glycerol-3-phosphate regulon repressor;DeoR family transcriptional regulator;transcriptional regulator DeoR family;transcriptional regulator, deor family;Transcriptional regulator, DeoR family;DeoR family Transcriptional regulator;DNA-binding transcriptional repressor DeoR;transcriptional regulator, DeoR family;Transcriptional Regula…
COG1386	480.506	-1.03665	0.233148	-4.4463	8.73601e-06	8.12494e-05	K	Transcription	Participates in chromosomal partition during cell division. May act via the formation of a condensin-like complex containing Smc and ScpA that pull DNA away from mid-cell into both cell halves (By similarity)
COG1396	837.038	1.89213	0.417362	4.53355	5.80009e-06	5.62766e-05	K	Transcription	Cryptic phage CTXphi transcriptional repressor RstR;Helix-turn-helix;Helix-turn-helix domain protein;transcriptional regulator;DNA-binding protein;Transcriptional regulator;HTH_XRE;Transcriptional Regulator, XRE family;transcriptional repressor;mobile mystery protein a;Inherit from proNOG: XRE family Transcriptional regulator;XRE family Transcriptional regulator;Xre family transcriptional regulat…
COG1405	68.1542	3.10682	0.822178	3.77877	0.000157602	0.00088063	K	Transcription	General transcription factor IIB;transcription initiation factor iib;Stabilizes TBP binding to an archaeal box-A promoter. Also responsible for recruiting RNA polymerase II to the pre- initiation complex (DNA-TBP-TFIIB) (By similarity);Brf1-like TBP-binding domain;transcription initiation factor;Transcription factor tfiiib complex subunit brf1;Transcription initiation factor;transcription factor …
COG1414	1040.07	2.02273	0.577328	3.5036	0.000459012	0.00217395	K	Transcription	Iclr family transcriptional regulator;IclR family transcriptional regulator;Transcriptional regulator;Transcriptional regulator (IclR family);TRANSCRIPTIONal REGULATOR, IclR family;iclR family transcriptional regulator;transcriptional regulator;transcriptional regulator, IclR family;HTH_ICLR;Bacterial transcriptional regulator;Glycerol operon regulatory protein;Transcriptional regulator, IclR fam…
COG1481	70.8224	2.16995	0.921548	2.35468	0.0185388	0.048509	K	Transcription	May be required for sporulation (By similarity)
COG1510	127.318	-1.79186	0.419496	-4.27146	1.94197e-05	0.000154926	K	Transcription	Transcriptional regulator;transcriptional;TRANSCRIPTIONal;transcriptional regulator;transcriptional regulator protein-like protein;Inherit from bactNOG: transcriptional regulator
COG1522	1465.39	1.12444	0.214025	5.25377	1.49015e-07	2.8156e-06	K	Transcription	AsnC family transcriptional regulator;HTH_ASNC;Transcriptional regulator;asnc family transcriptional regulator;transcriptional regulator;transcriptional regulator AsnC family;Transcriptional regulator, AsnC family;transcriptional regulator, AsnC family;AsnC family;Transcriptional regulator, AsnC;Transcriptional Regulator, AsnC family;asnC family transcriptional regulator;transcriptional regulator…
COG1609	3220.15	1.09968	0.292368	3.76128	0.000169048	0.000933664	K	Transcription	transcriptional regulator lacI family;Transcriptional regulator (LacI family;LacI family transcriptional regulator;Transcriptional regulator;Transcriptional regulator, LacI family;DNA-binding transcriptional regulator FruR;HTH_LACI;family transcriptional regulator;Is the main repressor of the genes involved in the de novo synthesis of purine nucleotides, regulating purB, purC, purEK, purF, purHD,…
COG1675	15.0256	3.49478	1.32757	2.63246	0.008477	0.0255306	K	Transcription	TFIIE alpha subunit
COG1733	905.398	1.68894	0.230868	7.31559	2.56255e-13	2.29989e-11	K	Transcription	Transcriptional regulator;Transcriptional regulator, HxlR family;HxlR-like helix-turn-helix;HxlR family transcriptional regulator;family Transcriptional regulator;transcriptional regulator;transcription, DNA-dependent;family transcriptional regulator
COG1737	459.703	2.50326	0.592637	4.22394	2.40071e-05	0.000182596	K	Transcription	Transcriptional regulator, RpiR family;RpiR family transcriptional regulator;Transcriptional regulator;transcriptional regulator;RpiR family Transcriptional regulator;DNA-binding transcriptional regulator HexR;rpiR family transcriptional regulator;Transcriptional regulator, rpir family;Transcriptional regulator, rpiR family;regulatoR;transcriptional regulator RpiR family;Transcriptional regulator…
COG1802	925.701	1.9292	0.628546	3.06931	0.00214556	0.00828232	K	Transcription	GntR Family Transcriptional Regulator;GntR family transcriptional regulator;Transcriptional regulator;Transcriptional regulator, GntR family;Transcriptional regulator, gntR family;gntR family transcriptional regulator;gntr family transcriptional regulator;TRANSCRIPTIONal REGULATOR, GntR family;FCD domain;Transcriptional regulator GntR family;transcriptional regulator;FCD
COG1813	12.5351	3.12645	1.23342	2.53479	0.0112516	0.0322114	K	Transcription	Multiprotein bridging factor 1;Helix-turn-helix;factor 1;Multiprotein bridging factor
COG2005	162.369	1.66213	0.511108	3.25201	0.0011459	0.00488574	K	Transcription	Transcriptional regulator, ModE family;Transcriptional regulator, ModE family;Transcriptional regulator;Transcriptional regulator, ModE;ModE family transcriptional regulator;Transcriptional regulator mode;Domain-Containing protein;TOBE domain;Molybdenum-pterin binding protein;Family Transcriptional Regulator
COG2101	16.8344	4.76159	1.76054	2.70462	0.00683829	0.0211999	K	Transcription	Transcription factor TFIID (or TATA-binding protein, TBP);TATA box binding protein;General factor that plays a role in the activation of archaeal genes transcribed by RNA polymerase. Binds specifically to the TATA box promoter element which lies close to the position of transcription initiation (By similarity)
COG2186	753.377	2.29652	0.660392	3.47751	0.000506094	0.00234739	K	Transcription	GntR Family Transcriptional Regulator;GntR family;gntr family transcriptional regulator;Transcriptional regulator;gntR family transcriptional regulator;GntR family transcriptional regulator;sporulation transcription factor;Regulatory protein GntR HTH;Transcriptional repressor of the nan operon that encodes proteins involved in sialic acid utilization (By similarity);transcriptional regulator;FCD;…
COG2188	839.155	2.20425	0.453837	4.85693	1.19221e-06	1.52858e-05	K	Transcription	Transcriptional regulator;GntR Family Transcriptional Regulator;UTRA domain;GntR family transcriptional regulator;histidine utilization repressor;gntR family transcriptional regulator;gntr family transcriptional regulator;UTRA;transcriptional regulator;(GntR family) (Transcriptional regulator;trehalose operon;Transcriptional regulator, GntR family;regulatoR;Transcriptional regulator, GntR family …
COG2345	97.1994	-2.2655	0.698002	-3.24569	0.00117165	0.00496015	K	Transcription	Transcriptional regulator;Inherit from proNOG: transcriptional regulator;Inherit from COG: Transcriptional regulator;transcriptional regulator;HTH_ARSR;Inherit from proNOG: Transcriptional regulator
COG2378	555.189	1.0679	0.269246	3.96626	7.30083e-05	0.000464465	K	Transcription	HTH_DEOR;transcriptional regulator;helix-turn-helix type 11 domain-containing protein;Helix-turn-helix type 11 domain protein;Transcriptional regulator;HTH domain;Inherit from proNOG: transcriptional regulator;Helix-turn-helix, type 11 domain protein;Inherit from verNOG: Helix-turn-helix, type 11 domain protein;helix-turn-helix type 11;Inherit from proNOG: helix-turn-helix type 11 domain-containi…
COG2390	206.097	2.5469	0.790063	3.22366	0.00126563	0.00528326	K	Transcription	Transcriptional regulator;Transcriptional Regulator, DeoR family;Transcriptional regulator;Regulator;Putative sugar-binding domain;regulator
COG2508	97.3189	4.41574	1.01196	4.36356	1.27963e-05	0.000106834	K	Transcription	Transcriptional regulator;transcriptional regulator, PucR family;family Transcriptional regulator;regulatory protein;Purine catabolism regulatory protein-like family;transcriptional regulator CdaR
COG2740	21.6507	-3.49222	1.05316	-3.31593	0.000913371	0.00399878	K	Transcription	Nucleic-acid-binding protein implicated in transcription termination;nucleic-acid-binding protein implicated in transcription termination;nucleic-acid-binding protein;Protein of unknown function (DUF448)
COG2944	128.297	1.32535	0.546378	2.42571	0.0152784	0.041427	K	Transcription	Transcriptional Regulator, XRE family;Helix-turn-helix;Transcriptional regulator;virulence gene repressor rsal;Transcriptional regulator (XRE family;virulence gene repressor;Inherit from proNOG: virulence gene repressor;transcriptional regulator, XRE family;Helix-turn-helix domain protein;XRE family Transcriptional regulator;Xre family transcriptional regulator;transcriptional regulator;HTH_XRE
COG3160	44.5087	3.56023	1.09759	3.24367	0.00118001	0.00498379	K	Transcription	Anti-RNA polymerase sigma 70 factor
COG3283	219.527	3.97516	0.892899	4.45197	8.50851e-06	7.95457e-05	K	Transcription	Transcriptional regulator TyrR;Transcriptional regulator
COG3327	35.448	3.90375	0.992994	3.93129	8.44903e-05	0.000515851	K	Transcription	Transcriptional regulator, PaaX family;phenylacetic acid degradation operon negative regulatory protein;phenylacetic acid degradation operon negative regulatory protein PaaX;Phenylacetic acid degradation;regulatoR
COG3617	168.872	2.43627	0.70273	3.46686	0.00052657	0.00243606	K	Transcription	Antirepressor;BRO family, N-terminal domain;Inherit from COG: Antirepressor;Phage-related protein;ORF6C domain;Phage regulatory protein Rha (Phage_pRha);Anti-repressor;prophage antirepressor;Bro-N;Inherit from proNOG: prophage antirepressor;phage protein
COG3708	81.7006	2.08048	0.841522	2.47228	0.0134254	0.0371893	K	Transcription	Transcriptional regulator;transcription activator, effector binding;Transcriptional Regulator AraC Family;Transcription activator effector binding protein;AraC Family Transcriptional Regulator;transcriptional regulator;AraC_E_bind;transcription activator effector binding;Pfam:AraC_E_bind
COG3835	36.7149	3.31441	1.28067	2.58802	0.00965291	0.028687	K	Transcription	Regulator;Carbohydrate diacid transcriptional activator CdaR
COG3905	66.8082	-3.22896	1.05358	-3.06474	0.00217858	0.00835588	K	Transcription	Copg family;CopG family transcriptional regulator;Ribbon-helix-helix protein, copG family;Inherit from proNOG: CopG family transcriptional regulator;transcriptional regulator, copG family;transcriptional regulator
COG4650	45.7148	3.53243	1.3422	2.63182	0.00849286	0.0255355	K	Transcription	Transcriptional regulator;regulatoR;Regulator of RNA terminal phosphate cyclase;Sigma-54 dependent transcriptional regulator
COG4941	339.398	-1.74247	0.563975	-3.08962	0.00200413	0.00785461	K	Transcription	RNA polymerase;ECF subfamily RNA polymerase sigma-24 subunit;Sigma-70 region 2;RNA polymerase, sigma-24 subunit, ECF subfamily;ECF subfamily RNA polymerase sigma factor;RNA polymerase sigma factor
COG4957	167.104	3.81992	0.912374	4.18679	2.82921e-05	0.000207283	K	Transcription	Transcriptional regulator;ROS/MUCR transcriptional regulator protein
COG4977	1276.24	1.61542	0.645087	2.50419	0.0122733	0.034369	K	Transcription	Transcriptional regulator, ARAC family;AraC family transcriptional regulator;transcriptional regulator, arac family;Transcriptional Regulator AraC Family;AraC Family Transcriptional Regulator;Transcriptional regulator (AraC family);Transcriptional regulator;transcriptional regulator;Transcriptional regulator arac family;Transcriptional Regulator, AraC family;DJ-1/PfpI family;Transcriptional regul…
COG5025	86.1766	3.33528	0.866655	3.84845	0.000118867	0.000695424	K	Transcription	FH;Forkhead box A3;Fork head domain;Forkhead box L1;forkhead box;Forkhead N-terminal region;Transcription factor involved in the regulation of the insulin signaling pathway. Consistently activates both the downstream target Thor d4EBP and the feedback control target InR. Involved in negative regulation of the cell cycle, modulating cell growth and proliferation. In response to cellular stresses, …
COG5068	84.816	3.71473	0.767868	4.83772	1.31336e-06	1.65096e-05	K	Transcription	MADS;transcription factor;serum response factor (c-fos serum response element-binding transcription factor);Inherit from agarNOG: MADS;MADS box transcription factor;RNA polymerase II transcription factor;SRF-type transcription factor (DNA-binding and dimerisation domain)
COG5090	21.8496	5.02934	1.48532	3.38603	0.000709127	0.00321435	K	Transcription	Transcription initiation factor TFIIF;RNA polymerase II transcription initiation factor TFIIF;Transcription initiation factor IIF, beta subunit;Transcription initiation factor IIF;transcription initiation factor
COG5095	46.8847	6.45652	1.31406	4.91343	8.94971e-07	1.20787e-05	K	Transcription	TAF;Transcription initiation factor TFIID;Transcription initiation factor TFIID subunit 6;Transcription initiation factor TFIID complex 60 kDa subunit
COG5097	22.7537	7.26173	1.72477	4.21027	2.55071e-05	0.000192375	K	Transcription	Component of the Mediator complex, a coactivator involved in the regulated transcription of nearly all RNA polymerase II-dependent genes. Mediator functions as a bridge to convey information from gene-specific regulatory proteins to the basal RNA polymerase II transcription machinery. Mediator is recruited to promoters by direct interactions with regulatory proteins and serves as a scaffold for t…
COG5103	71.4779	5.09535	1.14977	4.43162	9.35294e-06	8.52209e-05	K	Transcription	CCR4-Not complex component, Not1;Inherit from KOG: ccr4-Not transcription complex;CCR4-NOT transcription complex subunit 1;CCR4-NOT transcription complex subunit;Ccr4-NOT transcription complex, subunit
COG5108	91.7655	4.03212	0.938634	4.29573	1.74119e-05	0.000141422	K	Transcription	DNA-dependent RNA polymerase catalyzes the transcription of DNA into RNA using the four ribonucleoside triphosphates as substrates (By similarity);RNA polymerase;RNA Polymerase;DNA-dependent RNA polymerase catalyzes the transcription of DNA into RNA using the four ribonucleoside triphosphates as substrates
COG5157	21.4975	7.18899	1.51229	4.75372	1.99709e-06	2.32778e-05	K	Transcription	RNA pol II accessory factor, Cdc73 family;Inherit from basNOG: RNA pol II accessory factor, Cdc73 family;Pol II transcription elongation factor subunit Cdc73;cell division cycle 73, Paf1 RNA polymerase II complex component, homolog (S. cerevisiae)
COG5164	18.5094	4.5691	1.84697	2.47384	0.013367	0.0370847	K	Transcription	The SPT4-SPT5 complex mediates both activation and inhibition of transcription elongation, and plays a role in pre- mRNA processing. This complex seems to be important for the stability of the RNA polymerase II elongation machinery on the chromatin template but not for the inherent ability of this machinery to translocate down the gene;The SPT4-SPT5 complex mediates both activation and inhibition…
COG5169	118.728	3.80604	0.771537	4.93307	8.0949e-07	1.11772e-05	K	Transcription	HSF;transcription factor;heat stress transcription factor;Inherit from ascNOG: Flocculation suppression protein;heat shock;heat shock transcription factor;HSF-type DNA-binding;Heat shock transcription factor 2;Transcription factor
COG5175	18.731	5.21114	1.37416	3.79224	0.000149293	0.000840066	K	Transcription	CCR4-NOT transcription complex subunit 4;complex. Subunit;Inherit from KOG: CCR4-NOT transcription complex subunit 4;Inherit from fuNOG: complex. Subunit;RING;CCR4-NOT core complex subunit Not4
COG5179	60.3483	3.67358	1.15656	3.1763	0.00149167	0.0061291	K	Transcription	factor tfiid;Transcription initiation factor TFIID, subunit;Protein of unknown function (DUF3591);transcription initiation factor tfiid subunit
COG5239	45.6947	3.23328	0.844715	3.82766	0.000129369	0.000738145	K	Transcription	CCR4-NOT transcription complex subunit;Carbon catabolite repressor protein 4 homolog;carbon catabolite repressor protein;Endonuclease/Exonuclease/phosphatase family;Inherit from KOG: CCR4-NOT transcription complex subunit;endonuclease exonuclease phosphatase family protein
COG5251	15.039	6.67332	1.63304	4.08644	4.38034e-05	0.000304756	K	Transcription	HTAFII28-like protein conserved region;Transcription initiation factor TFIID subunit beta
COG5290	60.7363	4.20412	0.792658	5.30383	1.13399e-07	2.26167e-06	K	Transcription	IKI3 family;Killer toxin sensitivity protein (IKI3);pol II transcription elongation factor;Inhibitor of kappa light polypeptide gene enhancer in B-cells, kinase complex-associated protein;Elongator complex protein 1;elongator complex protein
COG5296	25.9434	7.44934	1.60873	4.63058	3.64642e-06	3.89603e-05	K	Transcription	Plus-3 domain;RNA polymerase II transcription elongation factor Rtf1p;RNA polymerase-associated protein RTF1
COG5414	25.5321	4.20225	1.37987	3.04539	0.00232379	0.00874718	K	Transcription	TAFII55 protein conserved region;Transcription initiation factor TFIID subunit 7
COG5641	30.1262	3.86006	0.981261	3.93378	8.36215e-05	0.000512288	K	Transcription	ZnF_GATA;GATA transcriptional activator AreA;GATA binding protein;Fungal protein of unknown function (DUF1752);K09184 GATA-binding protein, other eukaryote
COG5665	36.1536	4.42537	0.964548	4.58802	4.47464e-06	4.66975e-05	K	Transcription	CCR4-NOT transcription complex, subunit 3;Not1 N-terminal domain, CCR4-Not complex component;Inherit from onyNOG: CCR4-NOT transcription complex;ccr4-Not transcription complex
COG0116	541.453	-1.28266	0.266946	-4.80493	1.54802e-06	1.88994e-05	L	Replication,recombination and repair	RNA methylase;RNA methylase family UPF0020;methylase;THUMP domain protein;Specifically methylates the guanine in position 2445 (m2G2445) and the guanine in position 2069 (m7G2069) of 23S rRNA (By similarity);Putative RNA methylase family UPF0020
COG0164	701.068	-0.570993	0.225471	-2.53244	0.0113271	0.0322734	L	Replication,recombination and repair	Endonuclease that specifically degrades the RNA of RNA- DNA hybrids (By similarity);endonuclease that specifically degrades the RNA of RNA DNA hybrids
COG0266	653.343	0.780269	0.259204	3.01026	0.00261027	0.00954264	L	Replication,recombination and repair	Formamidopyrimidine-DNA glycosylase N-terminal domain;glycosylase;Involved in base excision repair of DNA damaged by oxidation or by mutagenic agents. Acts as DNA glycosylase that recognizes and removes damaged bases. Has a preference for oxidized purines, such as 7,8-dihydro-8-oxoguanine (8-oxoG). Has AP (apurinic apyrimidinic) lyase activity and introduces nicks in the DNA strand. Cleaves the D…
COG0305	1944.31	-0.620826	0.253161	-2.4523	0.0141948	0.0389002	L	Replication,recombination and repair	Replicative DNA helicase;Replicative dna helicase;DnaB-like helicase N terminal domain;Replicative DNA helicase;DnaB domain protein helicase domain protein;DnaB-like helicase C terminal domain;TOPRIM;Inherit from COG: Replicative dna helicase
COG0353	745.411	-0.954376	0.223087	-4.27805	1.88537e-05	0.00015176	L	Replication,recombination and repair	May play a role in DNA repair. It seems to be involved in an RecBC-independent recombinational process of DNA repair. It may act with RecF and RecO (By similarity)
COG0470	857.636	-0.857369	0.310098	-2.76484	0.00569514	0.0181577	L	Replication,recombination and repair	DNA polymerase III subunit delta';DNA polymerase III gamma tau;Replication factor C C-terminal domain;DNA polymerase;DNA polymerase iii;Part of the RFC clamp loader complex which loads the PCNA sliding clamp onto DNA (By similarity);replication factor C subunit 4;Subunit of heteropentameric Replication factor C (RF-C), which is a DNA binding protein and ATPase;replication factor C;Telomere length…
COG0556	2355.13	-0.572173	0.22141	-2.58422	0.00975982	0.0287666	L	Replication,recombination and repair	Damaged site, the DNA wraps around one UvrB monomer. DNA wrap is dependent on ATP binding by UvrB and probably causes local melting of the DNA helix, facilitating insertion of UvrB beta-hairpin between the DNA strands. Then UvrB probes one DNA strand for the presence of a lesion. If a lesion is found the UvrA subunits dissociate and the UvrB-DNA preincision complex is formed. This complex is subs…
COG0582	4612.08	0.844118	0.290322	2.90752	0.00364304	0.012624	L	Replication,recombination and repair	Integrase family;Integrase;Phage integrase;Site-specific tyrosine recombinase, which acts by catalyzing the cutting and rejoining of the recombining DNA molecules. The XerC-XerD complex is essential to convert dimers of the bacterial chromosome into monomers to permit their segregation at cell division. It also contributes to the segregational stability of plasmids (By similarity);Phage integrase…
COG0592	1443.32	-0.678237	0.210524	-3.22166	0.0012745	0.00530796	L	Replication,recombination and repair	Cactivity. The beta chain is required for initiation of replication once it is clamped onto DNA, it slides freely (bidirectional and ATP- independent) along duplex DNA (By similarity);This protein is an auxiliary protein of DNA polymerase delta and is involved in the control of eukaryotic DNA replication by increasing the polymerase's processibility during elongation of the leading strand (By sim…
COG0593	2024.47	-0.528568	0.188275	-2.80743	0.00499387	0.0163279	L	Replication,recombination and repair	It binds specifically double-stranded DNA at a 9 bp consensus (dnaA box) 5'-TTATC CA A CA A-3'. DnaA binds to ATP and to acidic phospholipids (By similarity);dnaa regulatory inactivator hda;it binds specifically double-stranded DNA at a 9 bp consensus (dnaA box) 5'-TTATC CA A CA A-3'. DnaA binds to ATP and to acidic phospholipids;Mediates the interaction of DNA replication inititator protein DnaA…
COG0629	912.587	-0.674013	0.239415	-2.81525	0.0048739	0.0160248	L	Replication,recombination and repair	Single-stranded DNA-binding protein;Single-stranded DNA-binding protein;single-strand binding protein;Single-strand binding protein family;Inherit from bactNOG: single-stranded DNA-binding protein
COG0675	1514.78	-1.98398	0.452724	-4.38231	1.1743e-05	0.000101829	L	Replication,recombination and repair	Transposase;transposase, IS605 OrfB family;Transposase (IS605;Transposase, is605 orfb family;transposase;Transposase, IS605 OrfB family;IS605 family transposase OrfB;transposase IS605;ISSoc9, transposase;Pfam:Transposase_35;DNA (cytosine-5-)-methyltransferase (EC 2.1.1.37);transposase IS605 family;Pfam:Transposase_2;Transposase IS605 OrfB;Pfam:HTH_14;ISSoc1, transposase;transposase IS605 OrfB fam…
COG0692	488.332	0.705278	0.260305	2.70943	0.00673997	0.0209312	L	Replication,recombination and repair	Excises uracil residues from the DNA which can arise as a result of misincorporation of dUMP residues by DNA polymerase or due to deamination of cytosine (By similarity);UDG;uracil DNA glycosylase
COG1074	1043.24	1.79991	0.354281	5.08045	3.76541e-07	5.92886e-06	L	Replication,recombination and repair	Uvrd rep helicase;UvrD REP helicase;uvrD Rep helicase;Uvrd rep helicase;Exodeoxyribonuclease V beta subunit;exodeoxyribonuclease V beta;UvrD/REP helicase N-terminal domain;The heterodimer acts as both an ATP-dependent DNA helicase and an ATP-dependent, dual-direction single-stranded exonuclease. Recognizes the chi site generating a DNA molecule suitable for the initiation of homologous recombinat…
COG1201	1551.25	0.492323	0.196213	2.50912	0.0121031	0.0340519	L	Replication,recombination and repair	Helicase;Dead deah box helicase domain protein;DEAD DEAH box helicase;Dead deah box;dead deah box;Dead h associated domain protein;dEAD DEAH box helicase;helicase;purine NTP-dependent helicase activity;DEAD/H associated;DEAD DEAH box helicase domain protein;DEAD/DEAH box helicase;DEAD H associated
COG1241	417.432	4.18385	0.655399	6.38367	1.7289e-10	8.16677e-09	L	Replication,recombination and repair	Magnesium chelatase, subunit ChlI;MCM family;ATP dependent DNA helicase;DNA replication licensing factor Mcm5;minichromosome maintenance;MCM;DNA replication licensing factor Mcm2;Minichromosome maintenance complex component 2;DNA replication licensing factor MCM6;ATPase family associated with various cellular activities (AAA);DNA replication licensing factor;MCM2/3/5 family;dna replication licens…
COG1273	620.562	0.919723	0.245523	3.74597	0.000179696	0.000980408	L	Replication,recombination and repair	Could be involved in DNA repair (By similarity)
COG1330	347.306	2.82239	0.506026	5.57757	2.43908e-08	5.54197e-07	L	Replication,recombination and repair	Exodeoxyribonuclease v gamma;exodeoxyribonuclease V, gamma;Exodeoxyribonuclease V, gamma subunit;Exodeoxyribonuclease v, gamma
COG1467	25.5571	4.01731	1.07614	3.73306	0.000189166	0.00101968	L	Replication,recombination and repair	DNA primase;DNA primase small subunit
COG1573	332.338	-1.66653	0.377817	-4.41095	1.02919e-05	9.23696e-05	L	Replication,recombination and repair	Uracil-DNA glycosylase;uracil-DNA glycosylase;phage SPO1 DNA polymerase-related protein;phage spo1 DNA polymerase-like protein;Uracil-dna glycosylase;Phage SPO1 DNA polymerase-related protein;uracil-DNA glycosylase superfamily;UDG;uraciL-DNA glycosylase;uracil-dna glycosylase;DNA polymerase related protein;Uracil DNA glycosylase superfamily;glycosylase
COG1583	36.1099	3.19123	0.779049	4.09631	4.1979e-05	0.000294345	L	Replication,recombination and repair	CRISPR-associated protein Cas6
COG1599	30.2557	3.75897	0.886277	4.2413	2.22227e-05	0.000170847	L	Replication,recombination and repair	Replication factor-A C terminal domain;Nucleic acid binding OB-fold tRNA helicase-type;replication;Replication factor-A protein 1, N-terminal domain;replication protein;Replication factor-a protein;Replication Factor;Replication protein A1, 70kDa
COG1662	857.71	-5.36023	1.46323	-3.66329	0.000248998	0.00128686	L	Replication,recombination and repair	Pfam:Transposase_27;IS1 transposase;Iso-IS1 ORF2;is1 orf2;IS1 Transposase;Insertion element IS1 1 5 6 protein insB;Transposase;K07480 insertion element IS1 protein InsB
COG1793	972.408	0.929088	0.256499	3.62219	0.000292116	0.0014854	L	Replication,recombination and repair	Involved in ds DNA break repair. Has a role in non- homologous integration (NHI) pathways where it is required in the final step of non-homologus end-joining;ATP dependent DNA ligase C terminal region;DNA ligase;ATP dependent DNA ligase;DNA ligase that seals nicks in double-stranded DNA during DNA replication, DNA recombination and DNA repair (By similarity);Inherit from bactNOG: DNA ligase;ATP-d…
COG1796	63.8979	2.76476	0.627612	4.40522	1.05679e-05	9.43747e-05	L	Replication,recombination and repair	Fingers domain of DNA polymerase lambda;Inherit from opiNOG: polymerase (DNA directed), beta;DNA Polymerase;polymerase (DNA directed), beta;DNA polymerase;Polymerase (DNA directed), lambda;Polymerase (DNA directed), mu;DNA polymerase lambda;POLXc;terminal deoxynucleotidyl transferase;polymerase (DNA directed), lambda;Polymerase (DNA directed)
COG1943	1109.15	-1.4252	0.230609	-6.18015	6.40411e-10	2.346e-08	L	Replication,recombination and repair	Transposase IS200-family protein;Pfam:Transposase_17;Transposase;Inherit from COG: transposase;transposase;Transposase IS200-like protein;IS1004 transposase;Salmonella typhimurium, and Salmonella typhi transposase for insertion sequence element IS200 tnpA SW TNPA_SALTY (Q57334) (152 aa) fasta scores E() 0;transposase is200-family protein;Inherit from proNOG: transposase;ISChy9, transposase
COG1948	72.9841	4.09455	0.802614	5.10151	3.3695e-07	5.44888e-06	L	Replication,recombination and repair	ERCC4;MUS81 endonuclease homolog (S. cerevisiae);Inherit from basNOG: ERCC4;ERCC4 domain-containing protein;ERCC4 domain protein;DNA repair endonuclease;Interacts with eme-1 to form a DNA structure-specific endonuclease with substrate preference for branched DNA structures with a 5'-end at the branch nick. Typical substrates include 3'- flap structures, D-loops, replication forks and nicked Holli…
COG2816	178.925	1.23555	0.346641	3.56436	0.000364742	0.00180768	L	Replication,recombination and repair	NADH pyrophosphatase;Nudix hydrolase;NADH pyrophosphatase-like rudimentary NUDIX domain;NUDIX hydrolase;NTP pyrophosphohydrolases containing a Zn-finger, probably nucleic-acid-binding (EC 3.6.1.22);nudix (nucleoside diphosphate linked moiety X)-type motif;nadh pyrophosphatase
COG2974	115.214	1.86018	0.650343	2.86031	0.00423222	0.014253	L	Replication,recombination and repair	May be involved in recombination (By similarity)
COG3039	3877.87	-1.84156	0.291451	-6.31858	2.63978e-10	1.16577e-08	L	Replication,recombination and repair	Transposase;transposase;Transposase, IS4 family protein;Transposase IS4 family protein;transposase, IS4 family protein;Transposase, IS5 family protein;Transposase (IS4 family;transposase for insertion sequence isrm17;Transposase (IS4 family protein);Transposase domain (DUF772);Inherit from COG: Transposase;Transposase, is4 family;Inherit from proNOG: Transposase;Transposase (IS4 family) protein;t…
COG3293	3328.48	-0.984856	0.323962	-3.04004	0.00236548	0.0088459	L	Replication,recombination and repair	Transposase;IS298, transposase OrfA;IS4 family transposase;Transposase IS4 family;Inherit from proNOG: transposase;transposase;TIS1421-transposase orfA protein;Pfam:Transposase_11;IS1480 transposase;Inherit from COG: transposase;Transposase, IS4 family protein;transposase and inactivated derivatives-like protein;ISPsy19, transposase;ISSoc13, transposase orfB;Transposase (IS4 family;transposase (I…
COG3298	61.3161	-2.38877	0.627442	-3.80715	0.000140576	0.000796004	L	Replication,recombination and repair	3-5 exonuclease;Pfam:Exon_PolB;3'-5' exonuclease
COG3316	893.022	1.52966	0.464555	3.29274	0.000992168	0.00429532	L	Replication,recombination and repair	Transposase;Pfam:Transposase_25;Transposase;Integrase core domain protein;Integrase catalytic region;Integrase, catalytic region;Inherit from bactNOG: Transposase;Inherit from COG: transposase;Inherit from COG: Insertion element;Integrase core domain
COG3328	2382.45	-1.87413	0.485722	-3.85845	0.00011411	0.000675997	L	Replication,recombination and repair	Transposase;Transposase mutator type;transposase mutator type;transposase;Transposase, mutator;family transposase;transposase mutator family protein;Transposase, Mutator family;MULE transposase domain;mutator family transposase;Inherit from COG: transposase;Inherit from proNOG: transposase
COG3335	4967.4	-2.01096	0.32055	-6.27347	3.53092e-10	1.47395e-08	L	Replication,recombination and repair	Transposase;transposase;Inherit from proNOG: Transposase and inactivated;Inherit from bactNOG: transposase;Inherit from COG: transposase;Integrase core domain;Inherit from proNOG: transposase;Inherit from proNOG: IS630 family transposase;PFAM Integrase, catalytic region;IS630 family transposase;First ORF in transposon;ISXo7 transposase;Inherit from bactNOG: Transposase;ISFtu1. Transposase, member…
COG3359	14.2798	-2.72066	1.03724	-2.62298	0.00871654	0.026077	L	Replication,recombination and repair	Inherit from COG: Exonuclease-like protein;Exonuclease-like protein;Pfam:DNA_pol_B_exo
COG3385	5840.12	-2.24236	0.254443	-8.81282	1.22039e-18	1.99145e-16	L	Replication,recombination and repair	Transposase IS4 family;Pfam:Transposase_11;Transposase (IS4;Inherit from proNOG: Transposase (IS4 family protein);transposase (IS4 family) protein;Transposase;Transposase (IS4 family protein);Transposase, IS4 family protein;Transposase IS4 family protein;Transposase (IS4 family) protein;transposase, IS4 family protein;Inherit from bactNOG: transposase (IS4 family) protein;ISCja2, transposase;Inhe…
COG3392	19.6758	-2.74913	1.16664	-2.35644	0.0184508	0.0483492	L	Replication,recombination and repair	D12 class N6 adenine-specific DNA methyltransferase;modification methylase;adenine-specific DNA-methyltransferase (EC 2.1.1.72);adenine-specific methyltransferase;Adenine-specific;Site-specific DNA-methyltransferase (Adenine-specific);DNA methyltransferase;DNA methylase
COG3464	1386.24	-1.79525	0.324359	-5.53476	3.11658e-08	6.74006e-07	L	Replication,recombination and repair	Transposase, TnpA;Transposase;ISBma1, transposase;transposase, IS204 IS1001 IS1096 IS1165 family protein;transposase IS204 IS1001 IS1096 IS1165 family protein;transposase;Inherit from COG: transposase;Inherit from firmNOG: Transposase;is204 is1001 is1096 is1165;Pfam:Transposase_12;Inherit from bactNOG: Transposase
COG3547	5619.8	-1.28298	0.281965	-4.55016	5.36058e-06	5.35426e-05	L	Replication,recombination and repair	Transposase IS116/IS110/IS902 family;Transposase IS116 IS110 IS902;Transposase IS116 IS110 IS902 family protein;Transposase;transposase IS116 IS110 IS902 family;transposase IS116 IS110 IS902 family protein;Inherit from COG: Transposase;Transposase for IS1663;transposase is116 is110 is902 family;IS111A IS1328 IS1533 IS116 IS110 IS902 transposase;Pfam:Transposase_9;transposase;Transposase IS111A IS…
COG3569	649.096	1.35653	0.310113	4.37431	1.21817e-05	0.000103631	L	Replication,recombination and repair	DNA topoisomerase;Topoisomerase I;Eukaryotic DNA topoisomerase I, catalytic core;DNA topoisomerase I;DNA Topoisomerase;TOPEUc;dNA topoisomerase;Topoisomerase (DNA) I;2-alkenal reductase;topoisomerase;dna topoisomerase;Dna topoisomerase;Type I topoisomerase
COG3593	389.214	3.2276	0.365855	8.82207	1.12367e-18	1.99145e-16	L	Replication,recombination and repair	ATP-dependent endonuclease of the OLD family-like protein;Inherit from bactNOG: ATP-dependent endonuclease of the OLD;Inherit from proNOG: ATP-dependent OLD family endonuclease;ATP-dependent endonuclease of the OLD family;SMC domain protein;Inherit from arCOG: SMC domain protein;ATP-dependent OLD family endonuclease;Inherit from firmNOG: ATP-dependent endonuclease of the OLD family;Inherit from b…
COG3598	78.0771	6.36415	1.23094	5.17015	2.33908e-07	4.11633e-06	L	Replication,recombination and repair	RecA-family ATPase;Primase C terminal 2 (PriCT-2);Inherit from bactNOG: RecA-family ATPase;RecA-family ATPase-like protein
COG3663	95.2189	1.6577	0.472439	3.5088	0.000450128	0.00215387	L	Replication,recombination and repair	G U mismatch-specific DNA glycosylase;Uracil-dna glycosylase;t u mismatch-specific dna glycosylase;glycosylase superfamily;Excises ethenocytosine and uracil, which can arise by alkylation or deamination of cytosine, respectively, from the corresponding mispairs with guanine in ds-DNA. It is capable of hydrolyzing the carbon-nitrogen bond between the sugar-phosphate backbone of the DNA and the mis…
COG3666	5649.46	-1.24269	0.252393	-4.92364	8.49491e-07	1.15518e-05	L	Replication,recombination and repair	Transposase;Transposase IS4 family;transposase;Transposase domain (DUF772);transposase of ISThsp1, IS1182 family;Inherit from proNOG: Transposase (IS4 family protein);Transposase (IS4 family protein);transposase, IS4;transposase for insertion sequence element;is4 family;Pfam:Transposase_11;Transposase (IS4 family;Transposase, IS4 family protein;Transposase IS4 family protein;Transposase (IS4;Inhe…
COG3677	346.691	-2.53329	0.761965	-3.32468	0.000885195	0.00389691	L	Replication,recombination and repair	Putative ATPase subunit of terminase (gpP-like);insertion element iso-iS1d protein insA;Inherit from bactNOG: insertion element iso-iS1d protein insA;Pfam:Ins_element1;Inherit from arCOG: Pfam:Ins_element1;insertion element;insertion element protein;Insertion element;Insertion element protein;Inherit from COG: Insertion element
COG3973	66.6408	3.33806	0.714981	4.66873	3.03063e-06	3.31706e-05	L	Replication,recombination and repair	ATP-dependent DNA helicase;helicase;DNA helicase;UvrD Rep helicase family protein;Helicase;Inherit from bactNOG: helicase;superfamily I DNA and RNA
COG4227	278.087	1.09871	0.293764	3.74011	0.000183938	0.000997486	L	Replication,recombination and repair	Antirestriction protein;DNA primase;Domain of unknown function (DUF1738);Inherit from COG: antirestriction protein;Inherit from bctoNOG: Domain of unknown function (DUF1738)
COG4228	33.4386	4.94386	1.33106	3.71423	0.000203827	0.00109542	L	Replication,recombination and repair	DNA circulation protein;DNA circularisation protein N-terminus;DNA circulation
COG4335	75.7924	3.73978	0.947809	3.94571	7.9564e-05	0.000495894	L	Replication,recombination and repair	DNA alkylation repair;Inherit from bctoNOG: DNA alkylation repair;DNA alkylation repair protein;DNA alkylation repair enzyme;Inherit from proNOG: DNA alkylation repair
COG4912	75.274	-2.2993	0.749797	-3.06656	0.00216535	0.00834078	L	Replication,recombination and repair	DNA alkylation repair enzyme
COG5018	16.622	5.85667	1.71045	3.42405	0.00061696	0.00281792	L	Replication,recombination and repair	Pfam:Exonuc_X-T;Exonuclease;EXOIII
COG5055	28.8371	5.74024	1.35453	4.23782	2.25704e-05	0.000172399	L	Replication,recombination and repair	Dna repair;Dna repair and recombination protein;Rad52/22 family double-strand break repair protein;Involved in DNA double-strand break (DSB) repair and recombination. Promotes the annealing of complementary single- stranded DNA and by stimulation of the RAD51 recombinase;DnA repair;RAD52 homolog (S. cerevisiae);RAD52 DNA repair protein RADC
COG5142	10.4405	4.17485	1.75837	2.37426	0.0175839	0.0465533	L	Replication,recombination and repair	Oxidation resistance protein 1;oxidation resistance protein;TLDc
COG5145	28.2221	3.96634	1.07619	3.68553	0.00022823	0.00120139	L	Replication,recombination and repair	XPA protein C-terminus;DNA repair protein;DNA repair protein Rad14;to DNA repair protein Rad14;XPA protein N-terminal;DNA repair protein rad14
COG5377	195.549	2.292	0.588433	3.89508	9.81658e-05	0.000591301	L	Replication,recombination and repair	Inherit from proNOG: YqaJ-like viral recombinase domain;YqaJ-like viral recombinase domain;phage-type endonuclease
COG5421	391.134	-6.13975	0.697508	-8.80241	1.33915e-18	2.00314e-16	L	Replication,recombination and repair	Inherit from bactNOG: Transposase-like protein;Transposase (IS4 family) protein;Transposase;Pfam:Transposase_11;Inherit from bactNOG: Transposase (IS4 family) protein;transposase-like protein;transposase;Inherit from COG: transposase
COG5433	1235.04	-3.04611	0.334134	-9.11645	7.76286e-20	2.32239e-17	L	Replication,recombination and repair	Transposase;Pfam:Transposase_11;Transposase IS4 family protein;Inherit from bactNOG: transposase;Transposase IS4 family;Inherit from COG: Transposase;transposase;transposase, IS4 family protein;transposase (IS4,);Inherit from proNOG: Transposase, is4 family;Inherit from bctoNOG: Pfam:Transposase_11;Transposase, is4 family;H repeat-associated protein;Inherit from proNOG: transposase;Transposase, I…
COG5519	221.395	3.92541	0.595895	6.58742	4.4752e-11	2.51031e-09	L	Replication,recombination and repair	Domain of unknown function (DUF927);prophage primase;Inherit from proNOG: prophage primase;Inherit from COG: Domain of unknown function (DUF927)
COG5527	1133.64	3.66055	0.408857	8.95313	3.45537e-19	7.75298e-17	L	Replication,recombination and repair	Initiator Replication protein;dna replication protein;replication protein;Replication Protein;Replication protein
COG5534	173.098	3.39015	0.712059	4.76106	1.92582e-06	2.27425e-05	L	Replication,recombination and repair	Replication;Replication initiator protein A;Replication protein a;replication initiator and transcription repressor protein;Inherit from proNOG: replication;Inherit from bactNOG: Replication initiator protein A
COG5535	46.7109	6.20818	1.41728	4.38033	1.18498e-05	0.000102261	L	Replication,recombination and repair	Rad4 beta-hairpin domain 1;DNA repair protein;BHD_3;xeroderma pigmentosum complementation group C
COG5565	56.2381	-2.98101	0.813863	-3.66279	0.000249486	0.00128686	L	Replication,recombination and repair	DNA packaging protein gp2;Terminase-like family
COG5575	76.6558	3.54862	0.853341	4.1585	3.20345e-05	0.000231863	L	Replication,recombination and repair	DNA replication origin binding protein;origin recognition complex subunit;Origin recognition complex subunit 2
COG5659	1019.6	-2.00969	0.418107	-4.80663	1.53493e-06	1.88712e-05	L	Replication,recombination and repair	Transposase, IS4 family protein;Transposase;transposase;Pfam:Transposase_11;Inherit from bactNOG: Transposase;Inherit from arCOG: Transposase (IS4);Inherit from COG: transposase;Inherit from proNOG: transposase
COG0668	1824.06	1.21568	0.185315	6.56008	5.37797e-11	2.92529e-09	M	Cell wall/membrance/envelope biogenesis	Conserved TM helix repeat-containing protein;mechanosensitive ion channel;Mechanosensitive ion channel;MscS Mechanosensitive ion channel;TM helix repeat-containing protein;Ion channel;Cyclic nucleotide-regulated small mechanosensitive ion channel;mechanosensitive;mechanosensitive ion channel (MscS) family;mechano-sensitive ion channel;conserved tm helix repeat-containing protein;serine threonine …
COG0729	153.025	1.56243	0.571277	2.73498	0.00623839	0.0196111	M	Cell wall/membrance/envelope biogenesis	Surface antigen (d15);surface antigen;Surface antigen;surface antigen (D15)
COG0766	1500.31	-0.680041	0.209175	-3.25106	0.00114974	0.00489047	M	Cell wall/membrance/envelope biogenesis	Cell wall formation. Adds enolpyruvyl to UDP-N- acetylglucosamine (By similarity);Inherit from opiNOG: EPSP synthase (3-phosphoshikimate 1-carboxyvinyltransferase)
COG0770	971.694	-0.650406	0.26767	-2.42989	0.0151036	0.0411395	M	Cell wall/membrance/envelope biogenesis	Involved in cell wall formation. Catalyzes the final step in the synthesis of UDP-N-acetylmuramoyl-pentapeptide, the precursor of murein (By similarity);Involved in cell wall formation. Catalyzes the final step in the synthesis of UDP-N-acetylmuramoyl-pentapeptide the precursor of murein (By similarity);Mur ligase family, glutamate ligase domain;UDP-N-acetylmuramoylalanyl-D-glutamyl-2,6-diaminopi…
COG0836	895.769	-0.867784	0.24736	-3.50819	0.000451173	0.00215387	M	Cell wall/membrance/envelope biogenesis	Mannose-1-phosphate guanylyltransferase;Mannose-1-phosphate guanylyltransferase;Nucleotidyl transferase;mannose-1-phosphate guanylyltransferase activity;Inherit from opiNOG: Nucleotidyl transferase;Mannose-1-phosphate guanylyltransferase, mannose-6-phosphate isomerase
COG1044	1610.44	-0.930786	0.254335	-3.65968	0.000252532	0.00129884	M	Cell wall/membrance/envelope biogenesis	As the acyl donor. Is involved in the biosynthesis of lipid A, a phosphorylated glycolipid that anchors the lipopolysaccharide to the outer membrane of the cell (By similarity);Catalyzes the N-acylation of UDP-3-O-acylglucosamine using 3-hydroxyacyl-ACP as the acyl donor. Is involved in the biosynthesis of lipid A, a phosphorylated glycolipid that anchors the lipopolysaccharide to the outer membr…
COG1209	1763.75	-0.726506	0.220166	-3.29981	0.000967494	0.00421758	M	Cell wall/membrance/envelope biogenesis	Catalyzes the formation of dTDP-glucose, from dTTP and glucose 1-phosphate, as well as its pyrophosphorolysis (By similarity);glucose-1-phosphate thymidylyltransferase;Nucleotidyl transferase;Glucose-1-phosphate thymidyltransferase
COG1346	124.47	2.11899	0.839802	2.5232	0.0116292	0.032925	M	Cell wall/membrance/envelope biogenesis	LrgB family;lrgb family;LrgB-like family;proteins may affect the proton motive force of the membrane. May be involved in programmed cell death (PCD), possibly triggering PCD in response to antibiotics and environmental stresses (By similarity);effector of murein hydrolase
COG1442	517.667	2.86035	0.746247	3.83298	0.000126599	0.000726023	M	Cell wall/membrance/envelope biogenesis	Glycosyl transferase family 8;family 8;UDP-glucose;glycosyl transferase, family 8;Domain of unknown function (DUF1792)
COG1664	115.643	-1.87282	0.572606	-3.27069	0.00107284	0.00459605	M	Cell wall/membrance/envelope biogenesis	Pfam:DUF583;integral membrane protein CcmA involved in cell shape determination;Integral membrane protein CcmA involved in cell shape
COG1861	100.493	1.2306	0.507118	2.42665	0.015239	0.0413994	M	Cell wall/membrance/envelope biogenesis	Cytidylyltransferase;spore coat polysaccharide biosynthesis protein;Polysaccharide biosynthesis protein;Acylneuraminate cytidylyltransferase
COG1887	212.176	5.08509	1.00528	5.05837	4.22848e-07	6.5432e-06	M	Cell wall/membrance/envelope biogenesis	Teichoic acid biosynthesis protein F;CDP-Glycerol:Poly(glycerophosphate) glycerophosphotransferase;CDP-glycerol poly(glycerophosphate) glycerophosphotransferase;TagF domain protein;Teichoic acid biosynthesis protein
COG2027	1219.52	-1.25913	0.445819	-2.82432	0.00473817	0.015663	M	Cell wall/membrance/envelope biogenesis	D-alanyl-D-alanine carboxypeptidase;Peptidase S13, D-Ala-D-Ala carboxypeptidase C;D-alanyl-D-alanine carboxypeptidase D-alanyl-D-alanine-endopeptidase;Carboxypeptidase;d-alanyl-d-alanine carboxypeptidase;D-Ala-D-Ala carboxypeptidase 3 (S13) family;peptidase S13 D-Ala-D-Ala carboxypeptidase C;D-Ala-D-Ala carboxypeptidase;d-alanyl-d-alanine carboxypeptidase d-alanyl-d-alanine-endopeptidase
COG2327	129.052	-2.50603	0.832266	-3.0111	0.00260306	0.00953569	M	Cell wall/membrance/envelope biogenesis	Polysaccharide pyruvyl transferase;pyruvyl transferase
COG2829	116.979	2.11572	0.438852	4.82104	1.4281e-06	1.78016e-05	M	Cell wall/membrance/envelope biogenesis	Phospholipase;Phospholipase A(1);phospholipase
COG2853	347.429	1.93019	0.379297	5.08885	3.60237e-07	5.72291e-06	M	Cell wall/membrance/envelope biogenesis	(Lipo)protein;(LipO)protein;VacJ family lipoprotein;Lipoprotein
COG2943	152.123	2.42201	0.876514	2.76323	0.00572325	0.018215	M	Cell wall/membrance/envelope biogenesis	Involved in the biosynthesis of osmoregulated periplasmic glucans (OPGs) (By similarity);Glycosyl transferase family 2;glycosyl transferase family 2
COG3017	78.7169	1.3966	0.506206	2.75896	0.00579859	0.0183895	M	Cell wall/membrance/envelope biogenesis	Plays a critical role in the incorporation of lipoproteins in the outer membrane after they are released by the LolA protein (By similarity);outer membrane lipoprotein LolB;lipoprotein LolB
COG3047	107.214	2.06095	0.47026	4.38258	1.17281e-05	0.000101829	M	Cell wall/membrance/envelope biogenesis	Outer membrane protein W;OmpW family
COG3064	82.8177	1.7628	0.503943	3.49802	0.000468733	0.00221007	M	Cell wall/membrance/envelope biogenesis	Cell envelope integrity inner membrane protein TolA;TolA C-terminal;tolA protein;membrAne;TolA protein
COG3065	9.50073	-3.75623	1.27255	-2.95174	0.00315988	0.0112317	M	Cell wall/membrance/envelope biogenesis	Outer membrane lipoprotein Slp;Outer membrane lipoprotein;Outer Membrane Lipoprotein
COG3133	79.6029	1.50041	0.430088	3.48862	0.00048553	0.00227552	M	Cell wall/membrance/envelope biogenesis	17 kDa surface antigen;outer membrane lipoprotein;Outer membrane lipoprotein
COG3203	414.321	3.12977	0.481539	6.49951	8.05802e-11	4.01782e-09	M	Cell wall/membrance/envelope biogenesis	Membrane;membrAne;Porin Gram-negative type;outer membrane porin protein;Outer membrane porin;Gram-negative porin;Porin, Gram-negative type;membrane
COG3206	249.136	1.53208	0.398202	3.84751	0.000119326	0.000695424	M	Cell wall/membrance/envelope biogenesis	Lipopolysaccharide biosynthesis protein;chain length determinant protein;Chain length determinant protein;Inherit from COG: biosynthesis protein;Lipopolysaccharide biosynthesis protein;biosynthesis protein;(lipopolysaccharide biosynthesis) protein
COG3248	94.4685	4.41219	1.08921	4.05081	5.10402e-05	0.000343135	M	Cell wall/membrance/envelope biogenesis	Nucleoside-specific channel-forming protein;Outer membrane protein ompK;Nucleoside-binding outer membrane protein;Nucleoside-specific channel-forming protein, Tsx;Inherit from bactNOG: Nucleoside-binding outer membrane protein
COG3264	1440.35	1.58938	0.25832	6.15276	7.61467e-10	2.73367e-08	M	Cell wall/membrance/envelope biogenesis	MscS Mechanosensitive ion channel;mechanosensitive ion channel;Mechanosensitive ion channel;mscs mechanosensitive ion channel;mechanosensitive
COG3306	141.53	-2.17045	0.464098	-4.67671	2.91517e-06	3.25015e-05	M	Cell wall/membrance/envelope biogenesis	Glycosyltransferase family 25 (LPS biosynthesis protein);glycosyl transferase, family 25;Glycosyl transferase family 25;lipopolysaccharide biosynthetic process;Glycosyl transferase, family 25;Glycosyl transferase family 2;Lipooligosaccharide biosynthesis protein
COG3659	206.115	3.33864	0.858764	3.88773	0.000101185	0.000607449	M	Cell wall/membrance/envelope biogenesis	Carbohydrate-selective porin OprB;Carbohydrate-selective porin, OprB family
COG3713	177.669	3.45164	0.710999	4.85464	1.20608e-06	1.5354e-05	M	Cell wall/membrance/envelope biogenesis	MltA-interacting MipA;MltA-interacting MipA family protein;MltA-interacting protein MipA;MltA-interacting protein;MipA family
COG3765	134.829	5.05277	1.02233	4.94243	7.71566e-07	1.07361e-05	M	Cell wall/membrance/envelope biogenesis	O-antigen chain length regulator;Lipopolysaccharide biosynthesis;Confers a modal distribution of chain length on the O- antigen component of lipopolysaccharide (LPS). Gives rise to a reduced number of short chain molecules and increases in numbers of longer molecules, with a modal value of 13 (in strain O111 M92) and of 17 (in strain K12);lipopolysaccharide biosynthesis protein
COG3770	14.201	-3.00199	0.982166	-3.0565	0.00223937	0.00849825	M	Cell wall/membrance/envelope biogenesis	Involved in the removal of murein from the sacculus. May also facilitate integration of nascent murein strands into the sacculus by cleaving the peptide bonds between neighboring strands in mature murein (By similarity);penicillin-insensitive murein endopeptidase;Penicillin-insensitive murein endopeptidase
COG3952	16.9964	-2.63825	1.05336	-2.5046	0.0122589	0.034369	M	Cell wall/membrance/envelope biogenesis	Lipid A biosynthesis;Lipid A Biosynthesis N-terminal domain;Lipid A Biosynthesis;lipid A biosynthesis
COG3955	117.432	9.63344	1.52494	6.31724	2.66276e-10	1.16577e-08	M	Cell wall/membrance/envelope biogenesis	Domain of unknown function (DUF1919)
COG4953	697.191	-1.42346	0.358487	-3.97073	7.16516e-05	0.000459338	M	Cell wall/membrance/envelope biogenesis	1A family penicillin-binding protein (EC 2.4.1.129);Penicillin-binding protein, 1A family;penicillin-binding protein;Glycosyl transferase family protein;penicillin-binding protein 1C;Transglycosylase
COG1256	219.88	1.96948	0.346954	5.67648	1.37493e-08	3.24736e-07	N	Cell motibility	Flagellar hook-associated protein;flagellar hook-associated protein flgk;Flagellar hook-associated protein FlgK
COG1261	173.311	3.49681	0.489916	7.13757	9.49944e-13	7.41369e-11	N	Cell motibility	Flagella basal body P-ring formation protein;flagellar basal body P-ring biosynthesis protein;Flagella basal body P-ring formation protein flgA;flagellar basal body P-ring biosynthesis protein FlgA;flagellar basal body P-ring biosynthesis;basal body P-ring formation protein flgA
COG1298	383.922	1.11269	0.442155	2.51651	0.0118524	0.0334514	N	Cell motibility	Flagellar biosynthesis protein flhA;Flagellar biosynthesis protein flha;flagellar biosynthesis protein FlhA;flagellar biosynthesis protein (FlhA);flagellar biosynthesis protein, FlhA;FHIPEP family;flagellar biosynthesis protein
COG1334	40.2747	2.45777	0.784725	3.13201	0.00173614	0.00700306	N	Cell motibility	Flagellar protein;flagellar protein FlaG
COG1344	425.542	1.52039	0.405371	3.75061	0.000176406	0.000968343	N	Cell motibility	Flagellin domain-containing protein;flagellar hook-associated protein;Flagellar hook-associated protein flgL;Bacterial flagellin C-terminal helical region;Bacterial flagellin N-terminal helical region;Flagellin;Flagellar hook-associated protein 3;flagellin domain-containing protein;flagellin domain protein;core protein;flagellin;domain protein
COG1345	192.335	2.05108	0.517936	3.9601	7.49185e-05	0.000471855	N	Cell motibility	Flagellar hook-associated;Flagellar hook-associated protein 2 N-terminus;flagellar;Flagellar hook-associated 2 domain-containing protein
COG1419	119.187	1.36595	0.45552	2.99867	0.00271164	0.00983312	N	Cell motibility	Flagellar biosynthesis regulator FlhF;flagellar biosynthesis regulator FlhF;Flagellar biosynthetic protein FlhF;GTP-binding signal recognition particle SRP54
COG1558	119.198	1.28003	0.461648	2.77275	0.00555848	0.0178169	N	Cell motibility	Flagellar basal-body rod protein flgC;flagellar basal-body rod protein FlgC;flagellar basal-body rod protein (FlgC);flagellar basal-body rod;rod protein flgC;rod protein;Flagellar basal-body rod protein FlgC;flagellar basal-body rod protein
COG1580	76.928	2.37421	0.585253	4.05672	4.97677e-05	0.000335839	N	Cell motibility	Flagellar basal body-associated protein flil;Flagellar basal body-associated protein FliL;flagellar basal body-associated protein
COG1684	129.012	1.22652	0.473881	2.58823	0.00964701	0.028687	N	Cell motibility	Role in flagellar biosynthesis (By similarity);Bacterial export proteins, family 1;Type III secretion system inner membrane R protein;Flagellar biosynthesis protein FliR;flagellar biosynthetic protein fliR;flagellar biosynthetic protein FliR
COG1706	178.155	1.66419	0.449984	3.69833	0.000217026	0.00115255	N	Cell motibility	Assembles around the rod to form the L-ring and probably protects the motor basal body from shearing forces during rotation (By similarity)
COG1749	240.125	2.44248	0.485167	5.03431	4.79584e-07	7.11449e-06	N	Cell motibility	Flagellar hook protein flgE;Flagellar hook protein FlgE;flagellar hook protein, FlgE;Pfam:DUF1078;Flagellar basal body protein FlaE;hook-basal body protein
COG1815	104.049	2.21608	0.422971	5.23931	1.61175e-07	2.97435e-06	N	Cell motibility	Structural component of flagellum, the bacterial motility apparatus. Part of the rod structure of flagellar basal body (By similarity);flagellar basal-body rod protein;Inherit from COG: Structural component of flagellum, the bacterial motility apparatus. Part of the rod structure of flagellar basal body (By similarity)
COG1843	149.519	2.73916	0.437241	6.26465	3.73675e-10	1.52442e-08	N	Cell motibility	Flagellar hook capping protein;flagellar basal body rod modification protein;Flagellar hook capping protein - N-terminal region;basal-body rod modification protein FlgD;flagellar scaffolding protein FlgD
COG1868	118.212	1.15822	0.37133	3.11911	0.00181401	0.007252	N	Cell motibility	FliM is one of three proteins (FliG, FliN, FliM) that forms the rotor-mounted switch complex (C ring), located at the base of the basal body. This complex interacts with the CheY and CheZ chemotaxis proteins, in addition to contacting components of the motor that determine the direction of flagellar rotation (By similarity);flagellar motor switch protein FliM;Flagellar motor switch protein fliM;f…
COG2063	115.572	1.40441	0.506237	2.77422	0.00553346	0.0177684	N	Cell motibility	Assembles around the rod to form the L-ring and probably protects the motor basal body from shearing forces during rotation (By similarity);flagellar L-ring protein
COG4786	218.958	2.04167	0.448737	4.54982	5.36917e-06	5.35426e-05	N	Cell motibility	Flagellar basal-body rod protein FlgG;Pfam:DUF1078;flagellar basal body rod protein;Flagellar basal body rod protein;flagellar basal-body rod protein;rod protein;hook-basal body protein;flagellar hook basal body protein flgG;flagellar;Flagella basal body rod protein;Flagellar hook-basal body protein;flagellar basal body rod protein FlgG;Flagellar basal-body rod protein
COG4787	92.5624	2.13135	0.647639	3.29096	0.000998448	0.00430821	N	Cell motibility	Flagellar basal-body rod protein FlgF;flagellar basal-body rod
COG0298	25.2908	-5.01386	1.21835	-4.1153	3.86673e-05	0.000273259	O	Posttranslational modification,protein turnover,chaperones	Hydrogenase assembly chaperone hypC hupF;hydrogenase assembly chaperone HypC;chaperone-mediated protein complex assembly;hydrogenase expression formation protein
COG0309	92.6086	-3.68567	0.460698	-8.00018	1.24239e-15	1.31182e-13	O	Posttranslational modification,protein turnover,chaperones	Hydrogenase expression formation protein HypE;AIR synthase related protein, C-terminal domain;air synthase related protein domain protein;Hydrogenase expression formation protein hype;hydrogenase expression formation protein (hypE);hydrogenase expression formation protein
COG0409	81.6169	-4.22917	0.625228	-6.76419	1.34054e-11	8.29747e-10	O	Posttranslational modification,protein turnover,chaperones	Hydrogenase expression formation protein HypD;Hydrogenase expression formation protein hypD;hydrogenase expression formation protein;hydrogenase expression formation protein, HypD;Hydrogenase expression formation protein HypD
COG0501	1697.22	-0.672187	0.28685	-2.34334	0.0191121	0.0497404	O	Posttranslational modification,protein turnover,chaperones	Peptidase M48, Ste24p;peptidase m48, ste24p;STE24 endopeptidase EC 3.4.24.84;ste24 endopeptidase;Heat shock protein HtpX;Peptidase family M48;Peptidase M48;Protease HtpX homolog;caax prenyl protease 1;peptidase, M48;STE24 endopeptidase;Peptidase M48, Ste24p;Peptidase M48 Ste24p;M48 family;peptidase;Ste24 endopeptidase (EC 3.4.24.84);heat shock protein HtpX;protease HTPX;CAAX prenyl protease;Heat …
COG0740	1679.03	-0.837384	0.324456	-2.58089	0.00985468	0.028923	O	Posttranslational modification,protein turnover,chaperones	Cleaves peptides in various proteins in a process that requires ATP hydrolysis. Has a chymotrypsin-like activity. Plays a major role in the degradation of misfolded proteins (By similarity);Clp protease;ATP-dependent Clp protease, proteolytic subunit;clp protease;Serine dehydrogenase proteinase;ATP-dependent Clp protease proteolytic subunit;peptidase S14 ClpP;Subunit of
COG0785	307.259	-2.07809	0.487408	-4.26355	2.01203e-05	0.000157712	O	Posttranslational modification,protein turnover,chaperones	Cytochrome c biogenesis protein, transmembrane region;cytochrome c biogenesis protein;Cytochrome c biogenesis protein;Cytochrome C biogenesis protein, transmembrane region;cytochrome c biogenesis;Cytochrome C biogenesis protein transmembrane region;biogenesis protein;alkyl hydroperoxide reductase Thiol specific antioxidant Mal allergen;Cytochrome c biogenesis protein transmembrane region;Cytochro…
COG0829	309.766	0.975036	0.35008	2.78518	0.00534982	0.0172482	O	Posttranslational modification,protein turnover,chaperones	Required for maturation of urease via the functional incorporation of the urease nickel metallocenter (By similarity);UreD urease accessory protein;Urease accessory protein UreD;urease accessory protein
COG1222	328.356	3.57141	0.561378	6.36187	1.99318e-10	9.17373e-09	O	Posttranslational modification,protein turnover,chaperones	Regulatory subunit;Holliday junction DNA helicase ruvB N-terminus;26S protease regulatory subunit;AAA domain (dynein-related subfamily);AAA domain (Cdc48 subfamily);26S proteasome regulatory subunit;Protein of unknown function (DUF815);ATPase family associated with various cellular activities (AAA);26S protease regulatory subunit 6B;Proteasome (Prosome, macropain) 26S subunit, ATPase, 1;26S prote…
COG1225	1279.45	-0.610916	0.25557	-2.39041	0.0168296	0.0449541	O	Posttranslational modification,protein turnover,chaperones	Alkyl hydroperoxide reductase Thiol specific antioxidant Mal allergen;Redoxin domain protein;Redoxin;bacterioferritin comigratory protein;ec 1.11.1.15;alkyl hydroperoxide reductase thiol specific antioxidant Mal;Alkyl hydroperoxide reductase thiol specific antioxidant Mal allergen;Thioredoxin-dependent thiol peroxidase;AhpC/TSA family;alkyl hydroperoxide reductase thiol specific antioxidant Mal a…
COG1439	35.1901	6.2641	1.49209	4.1982	2.69044e-05	0.000200387	O	Posttranslational modification,protein turnover,chaperones	Nin one binding (NOB1) Zn-ribbon like;20S-pre-rRNA D-site endonuclease NOB1;Inherit from KOG: NIN1 RPN12 binding protein 1 homolog (S. cerevisiae);NIN1 RPN12 binding protein 1 homolog (S. cerevisiae);RNA-binding protein
COG1764	895.246	1.10869	0.256422	4.3237	1.53431e-05	0.000127504	O	Posttranslational modification,protein turnover,chaperones	OsmC family;osmC family;Organic hydroperoxide resistance protein;organic hydroperoxide resistance protein;OsmC subfamily peroxiredoxin;OsmC-like protein;Osmotically inducible protein;peroxiredoxin, osmc subfamily;Inherit from bactNOG: OsmC-like protein;peroxiredoxin, OsmC subfamily;peroxiredoxin, Ohr subfamily;Redox protein;OsmC Ohr family protein
COG2360	448.229	-0.849675	0.307938	-2.75924	0.00579361	0.0183895	O	Posttranslational modification,protein turnover,chaperones	Functions in the N-end rule pathway of protein degradation where it conjugates Leu, Phe and, less efficiently, Met from aminoacyl-tRNAs to the N-termini of proteins containing an N-terminal arginine or lysine (By similarity)
COG3187	27.353	2.6288	1.11083	2.36652	0.0179563	0.0473994	O	Posttranslational modification,protein turnover,chaperones	Lipoprotein;META domain;META domain protein
COG3484	407.661	1.89623	0.468249	4.04961	5.13023e-05	0.000343611	O	Posttranslational modification,protein turnover,chaperones	Proteasome subunit;20S proteasome, A and B subunits;proteasome-type protease;20S proteasome a and b subunits;Inherit from proNOG: 20S proteasome, A and B subunits
COG3555	319.962	1.35458	0.538976	2.51324	0.0119626	0.0337095	O	Posttranslational modification,protein turnover,chaperones	Aspartyl asparaginyl beta-hydroxylase;Aspartyl asparaginyl beta-hydroxylase;aspartyl Asparaginyl beta-hydroxylase;Aspartyl/Asparaginyl beta-hydroxylase;beta-hydroxylase;aspartyl asparaginyl;aspartate beta-hydroxylase;Asparaginyl beta-hydroxylase;Aspartyl beta-hydroxylase N-terminal region
COG3591	40.9558	2.77661	0.736935	3.76778	0.000164707	0.000912499	O	Posttranslational modification,protein turnover,chaperones	Inherit from bactNOG: Glutamyl endopeptidase;Peptidase s1 and s6 chymotrypsin hap;Trypsin;Glutamyl endopeptidase
COG3634	167.172	2.23967	0.54967	4.07458	4.60984e-05	0.000317253	O	Posttranslational modification,protein turnover,chaperones	Alkyl hydroperoxide reductase;alkyl hydroperoxide reductase activity;Pyridine nucleotide-disulphide oxidoreductase;Alkyl hydroperoxide reductase F subunit;Alkyl hydroperoxide reductase, subunit F;Alkyl hydroperoxide reductase;Glucose inhibited division protein A
COG3823	380.01	-1.16045	0.312693	-3.71114	0.000206324	0.00110553	O	Posttranslational modification,protein turnover,chaperones	Glutamine cyclotransferase
COG4759	38.0128	-7.25999	1.65896	-4.37623	1.20747e-05	0.000103631	O	Posttranslational modification,protein turnover,chaperones	Sucrase/ferredoxin-like
COG4784	93.615	-1.24144	0.420808	-2.95013	0.00317639	0.011268	O	Posttranslational modification,protein turnover,chaperones	Peptidase M48 Ste24p;peptidase m48, ste24p;Peptidase family M48;peptidase M48, Ste24p;peptidase, M48;Peptidase M48
COG4934	527.238	1.40877	0.352366	3.99803	6.3872e-05	0.000421508	O	Posttranslational modification,protein turnover,chaperones	Inherit from COG: peptidase;tripeptidyl peptidase;Pro-kumamolisin, activation domain;Peptidase S53 propeptide;Protease S8 tripeptidyl peptidase I;Subtilase family;Pro-kuma_activ;peptidase;Inherit from firmNOG: Peptidase S53 propeptide;Secreted tripeptidyl-peptidase which degrades proteins at acidic pHs and is involved in virulence (By similarity);Tripeptidyl peptidase I;Inherit from proNOG: Pepti…
COG5029	45.5962	2.32293	0.746192	3.11304	0.00185168	0.00736976	O	Posttranslational modification,protein turnover,chaperones	Prenyltransferase and squalene oxidase repeat;farnesyltransferase, beta subunit;farnesyltransferase;Rab geranylgeranyltransferase, beta subunit;geranylgeranyl transferase beta subunit;geranylgeranyl transferase type-2 subunit;Farnesyltransferase, CAAX box, beta;beta' subunit;Protein geranylgeranyltransferase type I, beta subunit;Farnesyltransferase beta subunit
COG5071	94.2881	4.29197	0.851916	5.03803	4.7036e-07	7.0358e-06	O	Posttranslational modification,protein turnover,chaperones	PINT;Proteasome (Prosome, macropain) 26S subunit, non-ATPase, 12;Proteasome regulatory particle subunit (RpnE);proteasome regulatory;26S proteasome regulatory subunit RPN5;26S proteasome non-ATPase regulatory subunit;Component of the 90S pre-ribosome involved in the maturation of rRNAs. Required for early cleavages of the pre-RNAs in the 40S ribosomal subunit maturation pathway (By similarity)
COG5077	110.327	2.06537	0.54345	3.80047	0.000144422	0.000815211	O	Posttranslational modification,protein turnover,chaperones	Ubiquitin family;Inherit from KOG: ubiquitin carboxyl-terminal hydrolase;ubiquitin carboxyl-terminal hydrolase;Ubiquitin carboxyl-terminal hydrolase;ubiquitin specific peptidase 48;Hydrolase;Ubiquitin C-terminal hydrolase;Domain of unknown function (DUF3517);hydrolase;ubiquitin carboxyl-terminal hydrolase 5;Pfam:USP7
COG5110	106.296	5.29243	0.80951	6.53782	6.24205e-11	3.20128e-09	O	Posttranslational modification,protein turnover,chaperones	26S proteasome regulatory subunit;26s proteasome regulatory subunit;Proteasome/cyclosome repeat;Inherit from fuNOG: 26S proteasome regulatory subunit;proteasome (prosome, macropain) 26S subunit, non-ATPase, 2;26S proteasome
COG5113	64.8956	6.94967	1.22248	5.68491	1.30883e-08	3.13247e-07	O	Posttranslational modification,protein turnover,chaperones	Ubiquitin conjugation factor E4;Ubiquitin conjugation factor;Ubiquitin elongating factor core;Ubiquitin conjugation factor E4
COG5116	107.117	6.81145	1.12238	6.06878	1.28888e-09	4.36518e-08	O	Posttranslational modification,protein turnover,chaperones	Proteasome/cyclosome repeat;Proteasome (Prosome, macropain) 26S subunit, non-ATPase, 1;26S proteasome;26S proteasome regulatory subunit Rpn2
COG5140	23.7118	7.31812	1.71613	4.26432	2.00515e-05	0.000157712	O	Posttranslational modification,protein turnover,chaperones	Ubiquitin fusion degradation protein UFD1;Ubiquitin fusion degradation protein;Ubiquitin fusion degradaton protein;ubiquitin fusion-degradation 1-like protein;Ubiquitin fusion degradation 1 like (Yeast);Inherit from KOG: ubiquitin fusion degradation protein;ubiquitin fusion degradation protein 1
COG5148	31.5629	5.84916	1.49463	3.91344	9.09891e-05	0.000550795	O	Posttranslational modification,protein turnover,chaperones	Ubiquitin interaction motif;26S proteasome regulatory subunit;Ssl1-like;VWA;multiubiquitin chain binding protein MBP1
COG5160	38.4504	4.55937	1.20259	3.79131	0.000149856	0.000840598	O	Posttranslational modification,protein turnover,chaperones	Ulp1 protease family, C-terminal catalytic domain;SUMO1 sentrin specific peptidase;specific peptidase;SUMO1 sentrin SMT3 specific peptidase 2
COG5187	56.4812	5.19062	1.14389	4.53769	5.68741e-06	5.57863e-05	O	Posttranslational modification,protein turnover,chaperones	26S proteasome subunit RPN7;Proteasome regulatory particle subunit (RpnG);proteasome, regulatory;26S proteasome regulatory subunit;26S proteasome non-atpase regulatory subunit;Proteasome (Prosome, macropain) 26S subunit, non-ATPase, 6;26S proteasome non-ATPase regulatory subunit
COG5207	45.5602	4.89198	1.0369	4.71789	2.38309e-06	2.72461e-05	O	Posttranslational modification,protein turnover,chaperones	Ubiquitin carboxyl-terminal hydrolase;ubiquitin carboxyl-terminal hydrolase;ZnF_UBP
COG5219	83.0994	6.71946	1.17887	5.69994	1.19851e-08	2.98372e-07	O	Posttranslational modification,protein turnover,chaperones	Inherit from onyNOG: RING zinc finger protein;RING zinc finger protein;RING;FANCL C-terminal domain;listerin E3 ubiquitin protein ligase 1;E3 ubiquitin-protein ligase;Inherit from KOG: listerin E3 ubiquitin protein ligase 1
COG5243	18.1456	2.84835	1.10207	2.58454	0.00975089	0.0287666	O	Posttranslational modification,protein turnover,chaperones	Zinc finger, C3HC4 type (RING finger);RING finger protein;Synovial apoptosis inhibitor 1, synoviolin;E3 ubiquitin protein ligase;Inherit from dotNOG: Zinc finger, C3HC4 type (RING finger);e3 ubiquitin-protein ligase;zinc ion binding
COG5380	16.8351	-5.64558	1.28255	-4.40182	1.07345e-05	9.50823e-05	O	Posttranslational modification,protein turnover,chaperones	Lipase chaperone;May be involved in the folding of the extracellular lipase during its passage through the periplasm (By similarity);lipid catabolic process
COG5536	45.4258	6.61258	1.37273	4.81709	1.4567e-06	1.80329e-05	O	Posttranslational modification,protein turnover,chaperones	Protein prenyltransferase alpha subunit repeat;Alpha subunit;alpha subunit;Farnesyltransferase, CAAX box, alpha;protein farnesyltransferase geranylgeranyltransferase type-1 subunit;Leucine Rich Repeat
COG5540	47.9027	8.33538	1.5215	5.47839	4.29225e-08	9.06423e-07	O	Posttranslational modification,protein turnover,chaperones	Inherit from fuNOG: RING finger ubiquitin ligase;RING finger ubiquitin ligase;zinc finger
COG5574	51.837	6.3131	1.48068	4.26366	2.01101e-05	0.000157712	O	Posttranslational modification,protein turnover,chaperones	SPX domain;Peroxisomal biogenesis factor 10;Peroxisome assembly protein per8;Pex2 / Pex12 amino terminal region;peroxisome biosynthesis protein (Peroxin-10)
COG0428	167.994	1.3631	0.34448	3.95699	7.59004e-05	0.000476368	P	Inorganic ion transport and metabolism	Zinc iron permease;Inherit from arCOG: Zinc iron permease;zinc transporter;Solute carrier family 39 (Metal ion transporter), member 11;Inherit from bactNOG: integral membrane protein;ZIP Zinc transporter;Mediates zinc uptake. May also transport other divalent cations (By similarity);solute carrier family 39 (zinc transporter), member;to ZIP zinc transporter;Solute carrier family 39 (Zinc transpor…
COG0490	55.1934	5.41764	1.16644	4.64461	3.40722e-06	3.66225e-05	P	Inorganic ion transport and metabolism	Potassium ion transport;domain protein;TrkA-C domain protein;domain-containing protein
COG0605	1274.02	-0.726027	0.201498	-3.60315	0.000314386	0.00158518	P	Inorganic ion transport and metabolism	Destroys radicals which are normally produced within the cells and which are toxic to biological systems (By similarity);Superoxide dismutase;Manganese and iron superoxide dismutase;radicals which are normally produced within the cells and which are toxic to biological systems;radicals which are normally produced within the cells and which are toxic to biological systems (By similarity);Iron/mang…
COG0609	733.856	1.15055	0.251788	4.56951	4.88857e-06	4.98579e-05	P	Inorganic ion transport and metabolism	Permease;FecCD transport family;Permease protein;transport system permease protein;transport system, permease;permease protein;transport system permease;ABC-type cobalamin Fe3 -siderophores transport;ABC transporter (permease);Transport system permease protein;Iron chelate uptake ABC transporter, FeCT family, permease protein;transporter;transporter, permease;Fe uptake system integral membrane pr…
COG0619	170.803	-2.76832	0.907985	-3.04886	0.00229713	0.00868073	P	Inorganic ion transport and metabolism	Cobalt ABC transporter;Transmembrane (T) component of an energy-coupling factor (ECF) ABC-transporter complex. Unlike classic ABC transporters this ECF transporter provides the energy necessary to transport a number of different substrates (By similarity);ABC transporter (Permease);cobalt transport;cobalt transport protein;Cobalt transport protein;cobalt ABC transporter;Cobalt abc transporter;cob…
COG0704	632.041	1.16047	0.425346	2.72829	0.0063664	0.0199436	P	Inorganic ion transport and metabolism	Plays a role in the regulation of phosphate uptake (By similarity);Part of the phosphate (Pho) regulon, which plays a key role in phosphate homeostasis. Encoded together with proteins of the phosphate-specific transport (Pst) system in the polycistronic pstSCAB-phoU operon. PhoU is essential for the repression of the Pho regulon at high phosphate conditions. In this role, it may bind, possibly as…
COG0733	225.287	1.42699	0.489913	2.91273	0.00358281	0.0124393	P	Inorganic ion transport and metabolism	Transporter;sodium-dependent transporter;Transporter;)-transporter;Sodium:neurotransmitter symporter family;-transporter;solute carrier family 6
COG0753	1956.56	1.00847	0.299846	3.3633	0.000770167	0.00345612	P	Inorganic ion transport and metabolism	Catalase EC 1.11.1.6;Catalase (EC 1.11.1.6);Catalase-related immune-responsive;catalase;Occurs in almost all aerobically respiring organisms and serves to protect cells from the toxic effects of hydrogen peroxide (By similarity);catalase (EC 1.11.1.6);Catalase;Catalase domain protein;catalase (EC 1.11.1.6;Occurs in almost all aerobically respiring organisms and serves to protect cells from the to…
COG1055	855.938	1.23736	0.239669	5.16277	2.43323e-07	4.19966e-06	P	Inorganic ion transport and metabolism	Inherit from proNOG: transporter;Citrate transporter;Arsenical pump membrane protein;Na h antiporter nhad;arsenical pump membrane protein;Transporter;)transporter;Dicarboxylate carrier protein MatC N-terminus;)-transporter;oculocutaneous albinism II;Na H antiporter;antiporter (NhaD family);Inherit from bactNOG: )-transporter;transporter;NhaD family sodium proton (Na H ) antiporter
COG1119	489.625	1.66948	0.381595	4.375	1.21432e-05	0.000103631	P	Inorganic ion transport and metabolism	ABC transporter;AAA;(ABC) transporter;ABC transporter related;ABC transporter, ATP-binding protein;abc transporter related;abc transporter;ABC transporter component;ATP-binding protein
COG1178	492.035	1.42102	0.550641	2.58066	0.00986122	0.028923	P	Inorganic ion transport and metabolism	Binding-protein-dependent transport systems inner membrane component;abc transporter permease protein;ABC transporter, integral membrane protein;binding-protein-dependent transport systems inner membrane component;ABC, transporter;Binding-protein-dependent transport systems, inner membrane component;Binding-protein-dependent transport system inner membrane component;ABC transporter permease;ABC t…
COG1230	2212.25	1.16645	0.316485	3.68564	0.00022813	0.00120139	P	Inorganic ion transport and metabolism	Cation diffusion facilitator family transporter;Cation efflux family;cation efflux;Cation efflux system protein;Cation efflux protein;CDF family heavy metal;zinc ion transmembrane transport;efflux system;solute carrier family 30 (zinc transporter), member;metal tolerance protein;zinc transporter;Solute carrier family 30 (Zinc transporter), member 6;transporter;cation efflux family protein;Solute …
COG1275	464.801	3.28393	0.30877	10.6355	2.03751e-26	1.21911e-23	P	Inorganic ion transport and metabolism	C4-dicarboxylate transporter malic acid transport protein;transporter;C4-dicarboxylate transporter;malic acid transport protein;Pfam:C4dic_mal_tran;c4-dicarboxylate transporter malic acid transport protein;C4-dicarboxylate transporter malic acid;Potassium-tellurite ethidium and proflavin transporter;Malic acid transport protein;MFS transporter
COG1320	38.4882	4.00003	0.936737	4.27018	1.95319e-05	0.000155132	P	Inorganic ion transport and metabolism	Monovalent cation H antiporter subunit G;antiporter, subunit;H antiporter, subunit;monovalent cation h antiporter subunit g
COG1392	456.356	-0.780969	0.253322	-3.08291	0.0020499	0.00796443	P	Inorganic ion transport and metabolism	Phosphate transport regulator;Protein of unknown function DUF47;Phosphate transport regulator;Inherit from bactNOG: phosphate transport regulator;phosphate transport
COG1629	9119.4	0.881877	0.17803	4.95353	7.28783e-07	1.022e-05	P	Inorganic ion transport and metabolism	TonB-dependent siderophore receptor;TonB-dependent receptor;tonB-dependent siderophore receptor;tonB-dependent Receptor;TONB-dependent receptor;receptor;TonB-dependent Receptor Plug Domain;tonb-dependent siderophore receptor;TonB-dependent Receptor Plug;TonB dependent receptor;TonB-dependent Receptor;Siderophore receptor;TonB-dependent copper receptor;TonB-dependent receptor-like protein;Receptor…
COG1863	29.5854	4.54479	1.20347	3.77642	0.000159096	0.000884139	P	Inorganic ion transport and metabolism	Monovalent cation H antiporter subunit E;antiporter subunit E;antiporter
COG1930	13.4528	-5.05817	1.76026	-2.87354	0.00405894	0.0137728	P	Inorganic ion transport and metabolism	Part of the energy-coupling factor (ECF) transporter complex CbiMNOQ involved in cobalt import (By similarity)
COG1965	61.5043	1.93957	0.53372	3.63407	0.000278989	0.00142268	P	Inorganic ion transport and metabolism	Mitochondrial chaperone Frataxin;frataxin-like protein;Iron donor protein CyaY;Mitochondrial iron uptake protein
COG2011	341.507	4.65031	0.529433	8.78357	1.58368e-18	2.18669e-16	P	Inorganic ion transport and metabolism	ABC transporter (permease);binding-protein-dependent transport systems inner membrane component;abc transporter;ABC transporter (Permease);Binding-protein-dependent transport systems inner membrane component;transporter, permease;D-methionine transport system permease protein MetI 2;Binding-protein-dependent transport system inner membrane component;Methionine ABC transporter permease protein;ABC…
COG2059	1401.07	-0.672341	0.190345	-3.53223	0.000412071	0.00199371	P	Inorganic ion transport and metabolism	Chromate transporter;Chromate transporter, chromate ion transporter (CHR) family;chromate transport protein;Chromate;Chromate transporter;Chromate transport protein;chromate transporter, chromate ion transporter;Chromate ion transporter
COG2076	243.739	1.39027	0.463311	3.00072	0.00269342	0.00980668	P	Inorganic ion transport and metabolism	Small multidrug resistance protein;multidrug resistance protein;Multidrug resistance protein;Small Multidrug Resistance protein
COG2212	31.1813	3.95193	1.10127	3.58853	0.000332542	0.00167202	P	Inorganic ion transport and metabolism	Monovalent cation H antiporter subunit F;multiple resistance and ph regulation protein f
COG2215	219.21	-1.74893	0.621889	-2.81229	0.00491901	0.0161125	P	Inorganic ion transport and metabolism	High-affinity nickel-transport protein;High-affinity nickel-transporter;high-affinity nickel-transporter;Nickel cobalt efflux protein;Nickel ABC transporter, permease protein;Nickel cobalt efflux protein RcnA
COG2217	6510.15	-0.72255	0.216519	-3.33712	0.000846512	0.00375183	P	Inorganic ion transport and metabolism	P-type ATPase;heavy metal translocating P-type ATPase;copper-translocating P-type ATPase;P-type atpase;heavy metal translocating p-type ATPase;p-type atpase;Putative metal-binding domain of cation transport ATPase;Copper-transporting ATPase, P-type (CopB);p-type ATPase;E1-E2 ATPase;Heavy-metal-associated domain;e1-e2 atpase-associated domain protein;copper-transporting ATPase;copper-exporting ATP…
COG2372	98.5281	2.23733	0.745791	2.99995	0.00270028	0.00981175	P	Inorganic ion transport and metabolism	Copper resistance protein CopC;copper resistance protein;Copper resistance protein;transport integral membrane protein;CopC domain
COG2375	134.155	4.86124	0.809701	6.00375	1.92812e-09	6.40921e-08	P	Inorganic ion transport and metabolism	Siderophore-interacting protein;siderophore-interacting;ABC transporter, ATP-binding protein
COG2822	110.847	4.43202	0.968567	4.57585	4.7429e-06	4.89282e-05	P	Inorganic ion transport and metabolism	Imelysin;lipoprotein;(LipO)protein;Lipoprotein;Involved in Fe(2 ) uptake. Could be an iron-binding and or electron-transfer component
COG2837	476.57	2.19418	0.343475	6.38817	1.67878e-10	8.14434e-09	P	Inorganic ion transport and metabolism	Peroxidase;Involved in the recovery of exogenous heme iron. Extracts iron from heme while preserving the tetrapyrrol ring intact;dyp-type peroxidase family protein;Dyp-type peroxidase;Inherit from bactNOG: peroxidase;Dyp-type peroxidase family protein;Dyp-type peroxidase family;Inherit from proNOG: peroxidase
COG2985	119.485	2.27355	0.789188	2.88087	0.00396573	0.0135849	P	Inorganic ion transport and metabolism	TrkA C-terminal domain protein;yide ybjl duplication;YidE YbjL duplication;transport protein;YidE YbjL;Predicted Permease Membrane Region
COG3004	569.515	0.651649	0.233983	2.78503	0.00535223	0.0172482	P	Inorganic ion transport and metabolism	Na( ) H( ) antiporter that extrudes sodium in exchange for external protons (By similarity);) H( ) antiporter that extrudes sodium in exchange for external protons (By similarity)
COG3131	155.413	2.79604	0.923261	3.02844	0.00245822	0.00910857	P	Inorganic ion transport and metabolism	Involved in the biosynthesis of osmoregulated periplasmic glucans (OPGs) (By similarity);Glucan biosynthesis protein D;Periplasmic glucan biosynthesis protein, MdoG;glucan biosynthesis protein
COG3142	260.71	-1.26775	0.475151	-2.66811	0.00762794	0.0234455	P	Inorganic ion transport and metabolism	Copper homeostasis protein cutC;Involved in copper homeostasis (By similarity);copper homeostasis protein;CutC family;cutC copper transporter homolog (E. coli);CutC copper transporter homolog (E. coli)
COG3230	279.505	3.66388	0.411023	8.91405	4.92017e-19	9.81301e-17	P	Inorganic ion transport and metabolism	Heme oxygenase;heme oxygenase
COG3256	294.011	-1.98366	0.588694	-3.36959	0.000752798	0.00339516	P	Inorganic ion transport and metabolism	Denitrification pathway;nitric oxide reductase;Nitric oxide reductase;Cytochrome C and Quinol oxidase polypeptide I;nitric-oxide reductase;Cytochrome B subunit of nitric oxide reductase;reductase
COG3470	36.229	3.08952	1.01821	3.03426	0.00241126	0.00897969	P	Inorganic ion transport and metabolism	Transport protein;Periplasmic Protein;Fe2+ transport protein
COG3546	259.311	2.36497	0.593241	3.98652	6.70495e-05	0.000439248	P	Inorganic ion transport and metabolism	Catalase;catalase;K07217 Mn-containing catalase;Catalase (EC 1.11.1.6);manganese containing catalase;Manganese containing catalase
COG3626	21.2818	4.44788	1.29853	3.42533	0.000614051	0.00281179	P	Inorganic ion transport and metabolism	Phosphonate metabolism protein;Phosphonate metabolism
COG3627	20.2183	3.20639	1.12131	2.8595	0.00424309	0.0142628	P	Inorganic ion transport and metabolism	Phosphonate metabolism phnj;Phosphonate metabolism
COG3703	135.317	1.889	0.569076	3.31941	0.00090207	0.00395896	P	Inorganic ion transport and metabolism	Cation transport;Cation transport protein;ChaC family;ChaC-like protein
COG3709	51.8601	3.29118	1.13361	2.90327	0.00369289	0.0127476	P	Inorganic ion transport and metabolism	Catalyzes the phosphorylation of ribose 1,5-bisphosphate to 5-phospho-D-ribosyl alpha-1-diphosphate (PRPP) (By similarity);Phosphonate metabolism protein 1,5-bisphosphokinase (PRPP-forming) PhnN
COG3746	84.8712	-3.19753	0.63364	-5.04628	4.50484e-07	6.85269e-06	P	Inorganic ion transport and metabolism	Phosphate-selective porin O and P;Phosphate-Selective Porin O and P
COG3965	41.2461	6.51335	1.50965	4.31449	1.59974e-05	0.000132329	P	Inorganic ion transport and metabolism	Cation diffusion facilitator family transporter
COG4100	67.2459	-5.71379	1.20871	-4.72718	2.27664e-06	2.61959e-05	P	Inorganic ion transport and metabolism	Aluminum resistance protein
COG4107	18.5268	3.77416	1.27601	2.95778	0.00309865	0.0110359	P	Inorganic ion transport and metabolism	Phosphonate C-P lyase system protein PhnK;ABC transporter
COG4148	86.8094	1.00166	0.410613	2.43942	0.0147107	0.0402525	P	Inorganic ion transport and metabolism	Part of the ABC transporter complex ModABC involved in molybdenum import. Responsible for energy coupling to the transport system (By similarity);ABC transporter
COG4256	7.7198	5.71646	2.13377	2.67904	0.00738327	0.0227996	P	Inorganic ion transport and metabolism	Hemin uptake protein
COG4300	124.165	-5.03028	1.26376	-3.98041	6.87978e-05	0.0004477	P	Inorganic ion transport and metabolism	Cadmium resistance transporter;cadmium resistance
COG4521	97.5254	3.39884	0.950219	3.5769	0.000347694	0.00172884	P	Inorganic ion transport and metabolism	taurine ABC transporter, periplasmic binding protein;ABC transporter substrate-binding protein;Taurine ABC transporter, periplasmic
COG4594	9.11567	5.95749	2.01049	2.9632	0.00304459	0.0108649	P	Inorganic ion transport and metabolism	Iron-dicitrate transporter substrate-binding subunit
COG4651	10.3606	-4.9312	1.48006	-3.33176	0.000862989	0.00381543	P	Inorganic ion transport and metabolism	Sodium/hydrogen exchanger family;Sodium hydrogen exchanger;system, protein
COG4773	392.664	3.95258	0.827904	4.7742	1.8042e-06	2.14473e-05	P	Inorganic ion transport and metabolism	Receptor;STN;Receptor
COG4779	20.2283	7.10609	1.80535	3.93612	8.28088e-05	0.000510796	P	Inorganic ion transport and metabolism	Transport system permease;Iron(III) dicitrate transport system (Permease)
COG5065	8.99592	5.93487	1.88442	3.14945	0.00163581	0.00664316	P	Inorganic ion transport and metabolism	Phosphate transport (Pho88);phosphate transporter (Pho88);phosphate transporter;Inorganic phosphate transporter
COG5266	19.4708	4.74798	1.64248	2.89073	0.00384348	0.0132166	P	Inorganic ion transport and metabolism	Pfam:NikM
COG5456	3.81636	-6.08185	2.49769	-2.43499	0.0148921	0.040687	P	Inorganic ion transport and metabolism	FixH protein
COG2162	115.429	1.7291	0.492154	3.51333	0.000442533	0.00212897	Q	Secondary metabolites biosysthesis,transport and catabolism	N-acetyltransferase;N-hydroxyarylamine O-acetyltransferase;Arylamine N-acetyltransferase;N-hydroxyarylamine O-acetyltransferase EC 2.3.1.118;n-acetyltransferase;K00675 N-hydroxyarylamine O-acetyltransferase EC 2.3.1.118
COG3155	56.0877	3.97232	1.07901	3.68147	0.000231897	0.00121712	Q	Secondary metabolites biosysthesis,transport and catabolism	Isoprenoid biosynthesis protein with amidotransferase-like domain
COG3232	49.5708	5.05674	1.17304	4.31081	1.62657e-05	0.000133931	Q	Secondary metabolites biosysthesis,transport and catabolism	5-carboxymethyl-2-hydroxymuconate
COG3319	43.4798	1.71037	0.67743	2.52479	0.0115767	0.0328281	Q	Secondary metabolites biosysthesis,transport and catabolism	Non-ribosomal peptide synthetase;synthetase;Thioesterase domain
COG3396	926.398	-0.907324	0.294463	-3.08128	0.00206113	0.00799079	Q	Secondary metabolites biosysthesis,transport and catabolism	Phenylacetate-CoA oxygenase, paag subunit;Phenylacetate-CoA oxygenase, PaaG subunit;phenylacetate-CoA oxygenase, paai subunit;Phenylacetate-CoA oxygenase, PaaI subunit;Phenylacetate-CoA oxygenase;benzoyl-CoA oxygenase;Phenylacetate-CoA oxygenase subunit PaaA;Benzoyl-CoA oxygenase component B;phenylacetate-CoA oxygenase PaaG subunit;phenylacetic acid degradation protein;Phenylacetate-CoA oxygenase…
COG3460	226.66	-0.947023	0.371395	-2.54991	0.0107751	0.0311453	Q	Secondary metabolites biosysthesis,transport and catabolism	Phenylacetate-CoA oxygenase, PaaH subunit;phenylacetic acid degradation B;Phenylacetate-CoA oxygenase paaH subunit;phenylacetate-CoA oxygenase subunit paab;Phenylacetate-CoA oxygenase PaaH subunit;Phenylacetate-CoA oxygenase subunit PaaB;Phenylacetate-CoA oxygenase
COG3486	68.2938	3.32326	0.65305	5.08883	3.60272e-07	5.72291e-06	Q	Secondary metabolites biosysthesis,transport and catabolism	Inherit from bactNOG: L-lysine 6-monooxygenase (NADPH);L-lysine 6-monooxygenase (NADPH);L-ornithine;ec 1.14.13.59;l-lysine 6-monooxygenase;Pyridine nucleotide-disulphide oxidoreductase
COG3653	585.645	-2.26071	0.470627	-4.80361	1.55828e-06	1.88994e-05	Q	Secondary metabolites biosysthesis,transport and catabolism	D-aminoacylase, C-terminal region;Amidohydrolase 3;N-acyl-D-amino-acid deacylase;N-acyl-D-amino-acid deacylase (EC 3.5.1.81);dihydroorotase (EC 3.5.2.3);Deacylase;Inherit from bactNOG: Deacylase;Inherit from proNOG: Deacylase;Inherit from COG: Deacylase;deacylase EC;deacylase;amidohydrolase;D-glutamate deacylase;N-Acyl-D-amino-acid deacylase (EC
COG4829	20.7332	6.11691	1.64998	3.70726	0.000209512	0.00111927	Q	Secondary metabolites biosysthesis,transport and catabolism	Muconolactone delta-isomerase (EC 5.3.3.4);muconolactone delta-isomerase
COG4909	12.4653	-4.57143	1.47141	-3.10684	0.00189097	0.00749291	Q	Secondary metabolites biosysthesis,transport and catabolism	Glycerol dehydratase
COG0478	28.3668	6.5876	1.44252	4.56673	4.95392e-06	5.02389e-05	T	Signal transduction mechanisms	Rio2, N-terminal;serine threonine-protein kinase;RIO kinase 2 (yeast);Non-specific serine threonine protein kinase;serine threonine-protein kinase RIO2
COG1639	468.165	2.52321	0.411469	6.13221	8.66685e-10	3.05039e-08	T	Signal transduction mechanisms	Signal transduction protein;Signal transduction protein;histidine Kinase;response regulator receiver protein;Metal dependent phosphohydrolase;HDOD domain;phosphohydrolase;Response regulator receiver
COG2205	1598.45	0.784511	0.172636	4.54432	5.51137e-06	5.4657e-05	T	Signal transduction mechanisms	Osmosensitive K channel signal transduction histidine kinase;osmosensitive K channel signal transduction histidine kinase, sensor subunit KdpD;Osmosensitive K channel His kinase sensor;His Kinase A (phospho-acceptor) domain;Histidine kinase;osmosensitive K channel;Osmosensitive K channel signal transduction histidine kinase, sensor;HATPase_c;Osmosensitive K channel His kinase sensor domain;Signal…
COG2310	211.972	1.26568	0.461583	2.74205	0.00610579	0.0192617	T	Signal transduction mechanisms	Tellurium resistance protein;Stress protein;TerD domain;tellurium resistance
COG2766	438.73	1.6569	0.640876	2.58537	0.00972748	0.0287666	T	Signal transduction mechanisms	Serine protein kinase;serine protein kinase PrkA
COG2815	12.4758	-4.19096	1.38781	-3.01983	0.00252918	0.00930302	T	Signal transduction mechanisms	PASTA domain-containing protein;serine threonine protein kinase;Serine Threonine protein kinase;Pasta domain containing protein
COG3073	42.7386	3.96278	1.00066	3.96018	7.48936e-05	0.000471855	T	Signal transduction mechanisms	Anti sigma-E protein RseA;sigma-e factor negative regulatory protein;Anti sigma-E protein RseA, N-terminal domain
COG3143	88.5645	2.61869	0.638297	4.10262	4.0849e-05	0.000287545	T	Signal transduction mechanisms	Plays an important role in bacterial chemotaxis signal transduction pathway by accelerating the dephosphorylation of phosphorylated CheY (CheY-P) (By similarity)
COG3292	412.33	-5.15666	0.418696	-12.316	7.42868e-35	1.33345e-31	T	Signal transduction mechanisms	Y_Y_Y domain;Histidine kinase;Inherit from COG: type I restriction-modification system
COG3322	3.75755	-6.05671	2.50831	-2.41465	0.0157502	0.0425136	T	Signal transduction mechanisms	Histidine kinase;histidine kinase
COG3434	119.725	3.13806	0.701247	4.47497	7.6422e-06	7.21987e-05	T	Signal transduction mechanisms	Signal transduction protein;Diguanylate phosphodiesterase;HDOD domain
COG3456	58.7101	2.12217	0.807319	2.62866	0.00857224	0.025731	T	Signal transduction mechanisms	Fha domain containing protein;FHA domain;FHA;FHA Domain-Containing protein
COG3480	81.5858	2.45661	0.920002	2.67023	0.00758002	0.0233382	T	Signal transduction mechanisms	Secreted protein;PDZ DHR GLGF domain protein;domain protein
COG3887	35.5952	-6.16533	1.67962	-3.67068	0.000241906	0.00125861	T	Signal transduction mechanisms	DHH family;domain protein
COG4191	319.76	3.0272	0.74078	4.08651	4.37918e-05	0.000304756	T	Signal transduction mechanisms	Histidine kinase;PAS PAC sensor signal transduction histidine kinase;HisKA;histidine Kinase;His Kinase A (phospho-acceptor) domain;c4-dicarboxylate transport sensor protein;signal transduction histidine kinase
COG4250	31.6638	-6.03129	1.60997	-3.74621	0.000179528	0.000980408	T	Signal transduction mechanisms	GAF sensor signal transduction histidine kinase;Histidine kinase
COG4251	675.16	3.87064	0.479152	8.0781	6.57811e-16	7.37982e-14	T	Signal transduction mechanisms	histidine Kinase;red, far-red light phototransduction;Histidine kinase;His Kinase A (phospho-acceptor) domain;Response regulator receiver sensor signal transduction histidine kinase;Pfam:Phytochrome;PAS fold;response regulator
COG4564	51.3413	3.27172	1.1913	2.74635	0.00602632	0.0190444	T	Signal transduction mechanisms	Histidine kinase;methyl-accepting chemotaxis sensory transducer with Cache sensor;Signal transduction histidine kinase;Signal transduction Histidine;integral membrane sensor signal transduction histidine kinase
COG4943	113.307	4.07921	0.929083	4.39058	1.1305e-05	9.94731e-05	T	Signal transduction mechanisms	EAL domain protein;domain protein;EAL;(EAL) domain protein;(EAL) domain-containing protein
COG4999	68.0516	-5.15533	1.15652	-4.45761	8.28774e-06	7.78874e-05	T	Signal transduction mechanisms	Histidine kinase
COG5001	155.439	1.36811	0.532924	2.56718	0.010253	0.0298284	T	Signal transduction mechanisms	Diguanylate cyclase phosphodiesterase;EAL;7TMR-DISM extracellular 2
COG5002	297.841	1.56763	0.320818	4.88636	1.02716e-06	1.3557e-05	T	Signal transduction mechanisms	Two-component system sensor histidine kinase;His Kinase A (phospho-acceptor) domain;Histidine kinase;sensor signal transduction histidine kinase;integral membrane sensor signal transduction histidine kinase;Y_Y_Y domain
COG5328	18.5732	-4.82522	1.3795	-3.49781	0.000469101	0.00221007	T	Signal transduction mechanisms	UPF0262 protein
COG5347	57.4047	6.94142	1.31818	5.26593	1.39482e-07	2.69215e-06	T	Signal transduction mechanisms	ArfGap;ADP-ribosylation factor GTPase activating protein;ArfGAP with dual PH domains;ArfGAP with FG repeats;DENN MADD domain containing;ArfGAP with SH3 domain, ankyrin repeat and PH domain 2;Inherit from ascNOG: Zinc finger protein gcs1;ARF GTPase activator;ankyrin repeat and PH;Putative GTPase activating protein for Arf;Arf GTPase-activating protein
COG5422	142.942	3.13988	0.794797	3.95054	7.79756e-05	0.000487687	T	Signal transduction mechanisms	Rho guanine nucleotide exchange factor (GEF);CNH;RhoGEF;CNH domain;Intersectin 1 (SH3 domain protein);EH;guanine nucleotide exchange factor;RhoGEF domain;nucleotide exchange factor;WH2;BRCT;intersectin 2;Rho guanyl-nucleotide exchange factor
COG0341	483.725	-0.975556	0.338599	-2.88115	0.00396225	0.0135849	U	Intracellular trafficking,secretion, and vesicular transport	Part of the Sec protein translocase complex. Interacts with the SecYEG preprotein conducting channel. SecDF uses the proton motive force (PMF) to complete protein translocation after the ATP-dependent function of SecA (By similarity)
COG0690	132.295	1.15034	0.372246	3.09028	0.00199971	0.00785461	U	Intracellular trafficking,secretion, and vesicular transport	Preprotein translocase subunit SecE;preprotein translocase, SecE subunit;Preprotein translocase SecE subunit
COG2948	334.636	2.51207	0.519297	4.83744	1.31525e-06	1.65096e-05	U	Intracellular trafficking,secretion, and vesicular transport	Type IV secretion system protein VirB10;type IV secretion;conjugation TrbI family protein;conjugation trbi family protein;type IV secretion system protein;Bacterial conjugation TrbI-like protein;Conjugal transfer protein trbI
COG3031	16.0409	-6.52172	1.55056	-4.20605	2.59875e-05	0.000194365	U	Intracellular trafficking,secretion, and vesicular transport	General secretion pathway protein C
COG3149	17.9268	2.29006	0.890298	2.57224	0.0101043	0.0295395	U	Intracellular trafficking,secretion, and vesicular transport	General secretion pathway M protein;General secretion pathway;pathway protein;general secretion pathway protein M
COG3267	381.744	-2.074	0.458663	-4.52184	6.13041e-06	5.88453e-05	U	Intracellular trafficking,secretion, and vesicular transport	General secretion pathway protein;AAA;aaa ATPase;Sporulation domain protein;General secretion pathway protein, ATPase;general secretion pathway protein A;General secretion pathway;Inherit from bactNOG: General secretion pathway protein;ATPase (type II general secretion pathway) Tn6049;AAA ATPase;ATPase family associated with various cellular activities (AAA);ATPase, AAA;MSHA biogenesis protein, M…
COG3504	203.859	2.53066	0.638161	3.96555	7.32276e-05	0.000464465	U	Intracellular trafficking,secretion, and vesicular transport	Conjugal transfer protein trbg;Type IV secretion system protein VirB9;transfer protein TrbG;transfer protein, trbG;transfer protein;TRANSFER protein;Transfer protein;P-type conjugative transfer protein TrbG
COG3505	1701.54	1.32496	0.271761	4.87546	1.08554e-06	1.4223e-05	U	Intracellular trafficking,secretion, and vesicular transport	Transfer complex protein;TraG family;trag family;Pfam:TraG;type IV secretory pathway vird4 component;conjugal transfer coupling protein TraG;Type IV secretory pathway protein VirD4;Conjugal transfer coupling protein TraG;Transfer complex protein;Conjugal transfer protein;conjugative transfer protein;Conjugative transfer protein;Type IV secretion system protein VirD4;TRAG family;Type IV secretion-…
COG3702	78.2928	5.9048	0.864245	6.83232	8.35527e-12	5.35632e-10	U	Intracellular trafficking,secretion, and vesicular transport	Type IV secretion system protein VirB3;type iv secretory pathway virb3;Type IV secretion system protein virB3;type IV secretion system protein;Type IV secretory pathway, VirB3-like protein
COG3704	262.696	3.60695	0.694935	5.19035	2.099e-07	3.73041e-06	U	Intracellular trafficking,secretion, and vesicular transport	TrbL VirB6 plasmid conjugal transfer protein;trbl virb6 plasmid conjugal transfer protein;type IV secretion system protein;TrbL/VirB6 plasmid conjugal transfer protein;Conjugal transfer protein
COG3736	185.584	3.48203	0.48778	7.13852	9.43386e-13	7.41369e-11	U	Intracellular trafficking,secretion, and vesicular transport	Type IV secretion system protein;VirB8 protein;type IV secretion protein;Type IV secretion system protein VirB8;Conjugal transfer protein
COG3946	95.2851	2.23697	0.87715	2.55027	0.0107638	0.0311453	U	Intracellular trafficking,secretion, and vesicular transport	Virulence protein;virulence factor family protein
COG4669	57.1828	5.25267	1.22568	4.2855	1.82326e-05	0.000147422	U	Intracellular trafficking,secretion, and vesicular transport	Type iii secretion;Type III secretion;Secretory protein of YscJ/FliF family
COG4789	86.3101	2.60299	0.825908	3.15167	0.00162342	0.00660781	U	Intracellular trafficking,secretion, and vesicular transport	Type iii secretion;Type III secretion;FHIPEP family;Type III secretion protein
COG4790	45.5029	4.43799	1.03137	4.303	1.68503e-05	0.000137483	U	Intracellular trafficking,secretion, and vesicular transport	Type iii secretion;Type III secretion system protein;FliP family;Type III
COG4791	66.9376	3.46032	0.95145	3.63689	0.000275949	0.00141119	U	Intracellular trafficking,secretion, and vesicular transport	Type III secretion inner membrane protein SctT;Type III secretion;type iii secretion
COG4792	67.126	4.63811	1.0448	4.43921	9.0288e-06	8.31112e-05	U	Intracellular trafficking,secretion, and vesicular transport	Type iii secretion;Type III secretion
COG4794	24.5039	2.94106	1.02408	2.87189	0.00408029	0.0138191	U	Intracellular trafficking,secretion, and vesicular transport	Type iii secretion;Type III secretion;Type III secretion protein;Bacterial export proteins, family 3;Type III secretion protein, HrpO
COG4796	583.166	-0.788346	0.255342	-3.08741	0.00201907	0.00789593	U	Intracellular trafficking,secretion, and vesicular transport	Type IV pilus secretin PilQ;Type II and III secretion system protein;secretion pathway protein D;(Type IV) pilus;Bacterial type II and III secretion system protein;Type IV pilus;Secretin and TonB N terminus short domain;Secretion system protein;type II general secretion pathway (GSP) D protein;Type II secretion system secretin lipoprotein PulQ
COG4969	305.179	1.30208	0.311903	4.17465	2.98451e-05	0.00021689	U	Intracellular trafficking,secretion, and vesicular transport	Prokaryotic N-terminal methylation motif;Fimbrial protein;Pilin (bacterial filament);Pilus biogenesis protein tapA;type IV fimbrial pilin protein;Major pilin subunit;Inherit from bactNOG: type IV fimbrial pilin protein;fimbrial protein (Pilin);Pilus assembly protein;fimbrial protein pilin
COG5028	78.2206	4.81768	0.802862	6.00064	1.96545e-09	6.41453e-08	U	Intracellular trafficking,secretion, and vesicular transport	Sec23/Sec24 beta-sandwich domain;Component of the coat protein complex II (COPII) which promotes the formation of transport vesicles from the endoplasmic reticulum (ER). The coat has two main functions, the physical deformation of the endoplasmic reticulum membrane into vesicles and the selection of cargo molecules (By similarity);Sec23/Sec24 zinc finger;Gelsolin repeat;protein transport protein …
COG5030	28.4576	2.10959	0.852379	2.47495	0.0133256	0.0370269	U	Intracellular trafficking,secretion, and vesicular transport	Golgi to vacuole transport-related protein;Clathrin adaptor complex small chain;adaptor-related protein complex 3 sigma;clathrin coat assembly protein ap19;AP-2 complex subunit sigma;adaptor-related protein complex 1 sigma;AP-1 complex subunit;AP-2 adaptor complex subunit sigma
COG5043	208.188	3.3831	0.762443	4.43719	9.11428e-06	8.34701e-05	U	Intracellular trafficking,secretion, and vesicular transport	Protein of unknown function (DUF1162);vacuolar protein;ATG C terminal domain;Vacuolar protein sorting-associated protein;to vacuolar protein sorting-associated protein vps13;Inherit from KOG: vacuolar protein
COG5047	42.0429	5.43321	1.07753	5.04228	4.60007e-07	6.93876e-06	U	Intracellular trafficking,secretion, and vesicular transport	Component of the coat protein complex II (COPII) which promotes the formation of transport vesicles from the endoplasmic reticulum (ER). The coat has two main functions, the physical deformation of the endoplasmic reticulum membrane into vesicles and the selection of cargo molecules (By similarity);Sec23/Sec24 beta-sandwich domain;protein transport protein SEC23;transport protein SEC23;transport …
COG5064	42.1379	2.29482	0.783466	2.92906	0.00339991	0.0119196	U	Intracellular trafficking,secretion, and vesicular transport	Importin subunit alpha;Importin subunit alpha;Vacuolar protein;Importin beta binding domain;Binds specifically and directly to substrates containing either a simple or bipartite NLS motif. Promotes docking of import substrates to the nuclear envelope (By similarity)
COG5066	7.10383	5.59884	2.21075	2.53255	0.0113236	0.0322734	U	Intracellular trafficking,secretion, and vesicular transport	Inherit from dotNOG: MSP (Major sperm protein) domain;MSP (Major sperm protein) domain
COG5073	28.2582	4.03115	1.67176	2.41132	0.0158949	0.0427757	U	Intracellular trafficking,secretion, and vesicular transport	Vacuolar import and degradation protein;GID complex subunit 4, VID24 homolog (S. cerevisiae);vesicle-mediated transport protein Vid24;conserved hypothetical protein
COG5074	76.2146	4.96405	0.965625	5.14076	2.73628e-07	4.54779e-06	U	Intracellular trafficking,secretion, and vesicular transport	Syntaxin;syntaxin;t_SNARE;Plasma membrane t-SNARE involved in fusion of secretory vesicles at the plasma membrane;SYNtaxin;SynN;K08486 syntaxin 1B 2 3;SNARE domain
COG5080	21.5638	5.52892	1.37284	4.02735	5.64085e-05	0.000376406	U	Intracellular trafficking,secretion, and vesicular transport	Inherit from KOG: Yip1 domain family member;Inherit from ascNOG: golgi membrane protein;Yip1 domain;golgi membrane protein;Inherit from fuNOG: golgi membrane protein;Yip1 domain protein;Yip1 domain family, member 6
COG5096	293.558	5.34672	0.753176	7.09889	1.25759e-12	9.4057e-11	U	Intracellular trafficking,secretion, and vesicular transport	complex subunit beta;Beta2-adaptin appendage, C-terminal sub-domain;Adaptin N terminal region;B2-adapt-app_C;complex, subunit;The coatomer is a cytosolic protein complex that binds to dilysine motifs and reversibly associates with Golgi non- clathrin-coated vesicles, which further mediate biosynthetic protein transport from the ER, via the Golgi up to the trans Golgi network. Coatomer complex is …
COG5102	14.1087	3.74497	1.40976	2.65647	0.00789644	0.0241467	U	Intracellular trafficking,secretion, and vesicular transport	Got1/Sft2-like family;SFT2 domain containing;SFT2 domain containing 1
COG5128	16.6872	4.70573	1.55614	3.02398	0.00249474	0.00921275	U	Intracellular trafficking,secretion, and vesicular transport	Trafficking protein particle complex subunit;Transport protein particle (TRAPP) component;transport protein particle (TRAPP) complex;trafficking protein particle complex
COG5143	67.4972	5.4803	1.01603	5.39385	6.8964e-08	1.40671e-06	U	Intracellular trafficking,secretion, and vesicular transport	Vesicle-associated membrane protein;Synaptobrevin;Synaptobrevin-like protein Sybl1;synaptobrevin homolog YKT6;SEC22 vesicle trafficking protein homolog;K08513 vesicle-associated membrane protein 4;vesicle-associated membrane protein 8
COG5158	247.795	1.75145	0.455645	3.8439	0.000121096	0.000703456	U	Intracellular trafficking,secretion, and vesicular transport	Syntaxin binding protein;Sec1 family;Vacuolar protein sorting-associated protein;Syntaxin binding protein 3;vacuolar protein sorting 45 homolog (S. cerevisiae);vacuolar protein sorting-associated protein 45;vacuolar protein sorting 33 homolog A (S. cerevisiae);Vacuolar Protein;transport protein SLY1;Golgi transport protein Sly1;vacuolar sorting protein;Inherit from apiNOG: Vesicle transport prote…
COG5167	20.9722	7.14101	1.70735	4.18251	2.88313e-05	0.000210374	U	Intracellular trafficking,secretion, and vesicular transport	VID27 cytoplasmic protein
COG5173	78.1229	6.18434	1.11281	5.55739	2.73832e-08	6.1441e-07	U	Intracellular trafficking,secretion, and vesicular transport	Exocyst complex component Sec6
COG5196	7.10859	5.59346	2.02199	2.76632	0.00566931	0.0181075	U	Intracellular trafficking,secretion, and vesicular transport	Required for the retention of luminal endoplasmic reticulum proteins. Determines the specificity of the luminal ER protein retention system. Also required for normal vesicular traffic through the Golgi;Required for the retention of luminal endoplasmic reticulum proteins. Determines the specificity of the luminal ER protein retention system. Also required for normal vesicular traffic through the G…
COG5232	20.3414	7.09845	1.60587	4.42031	9.85614e-06	8.93524e-05	U	Intracellular trafficking,secretion, and vesicular transport	Translocation protein Sec62
COG5233	19.5793	5.14944	1.46879	3.50592	0.000455039	0.00216657	U	Intracellular trafficking,secretion, and vesicular transport	Golgi reassembly stacking protein;GRASP55/65 PDZ-like domain
COG5240	76.5799	5.90427	1.02123	5.78153	7.40256e-09	1.98322e-07	U	Intracellular trafficking,secretion, and vesicular transport	The coatomer is a cytosolic protein complex that binds to dilysine motifs and reversibly associates with Golgi non- clathrin-coated vesicles, which further mediate biosynthetic protein transport from the ER, via the Golgi up to the trans Golgi network. Coatomer complex is required for budding from Golgi membranes, and is essential for the retrograde Golgi-to-ER transport of dilysine-tagged protei…
COG5307	214.481	3.37337	0.687085	4.90968	9.12228e-07	1.22198e-05	U	Intracellular trafficking,secretion, and vesicular transport	Domain of unknown function (DUF1981);Sec7;Cytohesin;Golgi brefeldin A resistant guanine nucleotide exchange factor 1;to guanyl-nucleotide exchange factor;ARF guanyl-nucleotide exchange factor;Inherit from KOG: guanine nucleotide exchange factor;Guanine nucleotide exchange family protein;ADP-ribosylation factor guanine nucleotide-exchange factor;guanine nucleotide exchange factor;Guanine nucleotid…
COG5314	59.1469	2.88552	0.74996	3.84756	0.0001193	0.000695424	U	Intracellular trafficking,secretion, and vesicular transport	Conjugal transfer protein Trbj;Inherit from proNOG: P-type conjugative transfer protein TrbJ;transfer protein trbJ;P-type conjugative transfer protein TrbJ;transfer protein TrbJ;transfer protein trbj
COG5391	153.585	7.21506	0.956093	7.54639	4.47473e-14	4.4623e-12	U	Intracellular trafficking,secretion, and vesicular transport	Vps5 C terminal like;Sorting nexin, involved in the separation or division of vacuoles throughout the entire life cycle of the cells. Involved in retrieval of late-Golgi SNAREs from post-Golgi endosomes to the trans-Golgi network, for cytoplasm to vacuole transport (Cvt), mitophagy, and pexophagy (By similarity);PX;retrograde transport, endosome to Golgi-related protein;Inherit from KOG: sorting …
COG5538	23.5776	5.66178	1.38659	4.08323	4.44147e-05	0.000307816	U	Intracellular trafficking,secretion, and vesicular transport	Preprotein translocase subunit Sec66;translocation protein (Sec66)
COG5541	27.1159	7.51242	1.69103	4.44252	8.89128e-06	8.22673e-05	U	Intracellular trafficking,secretion, and vesicular transport	Coatomer;Coatomer subunit zeta;Clathrin adaptor complex small chain;Coatomer protein complex, subunit zeta
COG5596	50.7761	5.217	1.06458	4.90052	9.55815e-07	1.27088e-05	U	Intracellular trafficking,secretion, and vesicular transport	Tim17/Tim22/Tim23/Pmp24 family;mitochondrial import inner membrane translocase subunit tim23;Mitochondrial import inner membrane translocase subunit (TIM22);Mitochondrial import inner membrane translocase subunit tim-17;Mitochondrial import inner membrane translocase subunit;mitochondrial import inner membrane translocase, subunit;mitochondrial import inner membrane, translocase subunit;mitochond…
COG1715	210.606	1.01001	0.411077	2.45698	0.0140111	0.0384555	V	Defense mechanisms	Restriction system protein;Restriction;restriction endonuclease;Mrr restriction system protein;restriction;Restriction endonuclease;mrr restriction system protein;Inherit from eurNOG: Restriction
COG1787	44.0795	-3.40604	1.03449	-3.29248	0.000993069	0.00429532	V	Defense mechanisms	Endonuclease;restriction endonuclease;Restriction endonuclease;TM2 domain
COG2348	51.2864	-2.79206	0.801533	-3.48339	0.000495097	0.00231427	V	Defense mechanisms	Methicillin resistance protein;FemAB family;Catalyzes the formation of the pentaglycine interpeptide bridge, which is characteristic of the S.aureus peptidoglycan. Adds glycines 4 and 5 of the pentaglycine bridge, using glycyl- tRNA(Gly) as donor (By similarity);femAB family;Catalyzes the incorporation of the first glycine of the pentaglycine interpeptide bridge, which is characteristic of the S.…
COG2602	373.379	-1.38227	0.410794	-3.36488	0.000765779	0.00344505	V	Defense mechanisms	Penicillin binding protein transpeptidase domain;Beta-lactamase (EC 3.5.2.6);Beta-lactamase;oxacillin hydrolase (class-D beta-lactamase) signal peptide protein
COG2810	17.2426	6.86161	1.63592	4.19434	2.73664e-05	0.000202987	V	Defense mechanisms	Restriction endonuclease;Inherit from COG: restriction endonuclease
COG3510	117.471	-0.981823	0.405696	-2.42009	0.0155165	0.0420093	V	Defense mechanisms	Cephalosporin hydroxylase;Cephalosporin hydroxylase
COG3587	165.528	-1.90372	0.413288	-4.60626	4.09972e-06	4.35443e-05	V	Defense mechanisms	Type III;Inherit from bctoNOG: type IIi;Type III restriction system endonuclease;Type III restriction enzyme, res subunit;type IIi;type III restriction enzyme
COG4096	1084.59	-1.34065	0.296455	-4.52228	6.1176e-06	5.88453e-05	V	Defense mechanisms	Type I site-specific;type I restriction-modification system;type I restriction enzyme EcoKI subunit R;restriction modification enzyme R subunit protein;type III restriction enzyme, res subunit;type III restriction protein res subunit;Type I restriction-modification system, R subunit;Type III restriction enzyme, Res subunit;Type III restriction protein, res subunit;Type I site-specific deoxyribonu…
COG4127	28.3213	2.51958	0.827367	3.0453	0.00232446	0.00874718	V	Defense mechanisms	Restriction endonuclease;Restriction endonuclease;Restriction
COG4767	45.2169	-4.38772	0.749627	-5.85321	4.8217e-09	1.44249e-07	V	Defense mechanisms	VanZ-like protein;Vanz family;Glycopeptide antibiotics resistance protein;VanZ like family
COG4823	151.391	4.37233	0.869206	5.03026	4.89816e-07	7.20672e-06	V	Defense mechanisms	Abortive infection bacteriophage resistance protein;Abi-like protein;Abi family
COG4845	61.0921	2.7153	1.05926	2.56338	0.0103658	0.0301076	V	Defense mechanisms	Chloramphenicol acetyltransferase;CAT;Chloramphenicol O-acetyltransferase;Inherit from COG: chloramphenicol

## Sheet: Table S10.2
Table S10.2. Full list of the functional genes annotated with the eggNOG database (only clusters of orthologous groups [COGs] were included) that are differentially abundant (P < 0.05 and |LFC| > 2) between Ice and Snow habitats.
	baseMean	log2FoldChange	lfcSE	stat	pvalue	padj	FunGrp	FunDesc1	FunDesc2
COG5186	100.253	3.56302	1.04847	3.39829	0.000678097	0.0110687	A	RNA processing and modification	Poly(A) polymerase central domain;poly(a) polymerase;Poly(A) polymerase predicted RNA binding domain;poly(A) polymerase PAP;poly(A) polymerase
COG0649	2926.11	-1.01545	0.359	-2.82856	0.00467586	0.0429329	C	Energy production and conversion	NDH-1 shuttles electrons from NADH, via FMN and iron- sulfur (Fe-S) centers, to quinones in the respiratory chain. The immediate electron acceptor for the enzyme in this species is believed to be a menaquinone. Couples the redox reaction to proton translocation (for every two electrons transferred, four hydrogen ions are translocated across the cytoplasmic membrane), and thus conserves the redox …
COG0650	197.404	2.67159	0.674344	3.96177	7.43971e-05	0.00207286	C	Energy production and conversion	NADH dehydrogenase;Respiratory-chain NADH dehydrogenase, subunit 1;Formate hydrogenlyase subunit 4;Inherit from bactNOG: Respiratory-chain NADH dehydrogenase, subunit 1;Inherit from COG: Respiratory-chain NADH dehydrogenase, subunit 1;dehydrogenase (subunit;Ech hydrogenase subunit;respiratory-chain NADH dehydrogenase subunit 1;hydrogenlyase subunit
COG0716	127.366	2.56176	0.770272	3.32579	0.000881687	0.0131927	C	Energy production and conversion	Flavodoxin;flavodoxin;Low-potential electron donor to a number of redox enzymes (By similarity);Inherit from bctoNOG: flavodoxin;Inherit from bactNOG: Flavodoxin
COG1036	21.4246	-4.1298	1.44576	-2.85648	0.00428361	0.0407195	C	Energy production and conversion	Flavoprotein
COG1049	299.756	-2.57169	0.55525	-4.63158	3.62881e-06	0.000189167	C	Energy production and conversion	Aconitate hydratase 2;Aconitate hydratase;Aconitate B N-terminal domain
COG1139	992.339	-1.40333	0.36083	-3.88918	0.000100583	0.00250683	C	Energy production and conversion	Uncharacterised ACR, YkgG family COG1556;Iron-sulfur cluster binding protein;Iron-sulfur;Domain of unknown function (DUF3390);iroN-sulfur cluster-binding protein;Is involved in L-lactate degradation and allows cells to grow with lactate as the sole carbon source. Has probably a role as an electron transporter during oxidation of L-lactate (By similarity);electron transport protein ykgF-putative 4…
COG1155	82.1228	2.25933	0.814272	2.77466	0.00552586	0.0487967	C	Energy production and conversion	vacuolar ATP synthase catalytic subunit A;ATP synthase alpha/beta chain, C terminal domain;ATP synthase;Produces ATP from ADP in the presence of a proton gradient across the membrane. The V-type alpha chain is a catalytic subunit (By similarity);Subunit A;ATP synthase alpha/beta family, nucleotide-binding domain;ATP synthase alpha/beta family, beta-barrel domain;Catalytic subunit of the periphera…
COG1156	74.6609	2.76417	0.856767	3.22628	0.00125411	0.0174136	C	Energy production and conversion	Produces ATP from ADP in the presence of a proton gradient across the membrane. The V-type beta chain is a regulatory subunit (By similarity);V-type ATPase, B subunit;ATP synthase alpha beta family, nucleotide-binding domain protein;Vacuolar ATP synthase subunit B;ATP synthase;Produces ATP from ADP in the presence of a proton gradient across the membrane. The archaeal beta chain is a regulatory s…
COG1269	67.9502	2.93581	0.911577	3.22059	0.00127928	0.0174136	C	Energy production and conversion	ATPase, H transporting, lysosomal V0 subunit;V-type ATPase 116 kDa subunit;Vacuolar atp synthase;K02154 V-type H -transporting ATPase subunit I EC 3.6.3.14;v-type ATPase;Vacuolar (H )-ATPase subunit;V-type ATPase 116kDa subunit family;V-type ATP synthase subunit I (EC 3.6.3.14);vacuolar proton translocating ATPase subunit;V-type ATPase 116kDa subunit family protein;ATPase, H transporting, lysosom…
COG1347	49.8039	4.37152	1.25727	3.47699	0.000507084	0.00881127	C	Energy production and conversion	NQR complex catalyzes the reduction of ubiquinone-1 to ubiquinol by two successive reactions, coupled with the transport of Na( ) ions from the cytoplasm to the periplasm. NqrA to NqrE are probably involved in the second step, the conversion of ubisemiquinone to ubiquinol (By similarity)
COG1622	2012.96	-0.984448	0.341302	-2.88439	0.00392174	0.038746	C	Energy production and conversion	Subunits I and II form the functional core of the enzyme complex. Electrons originating in cytochrome c are transferred via heme a and Cu(A) to the binuclear center formed by heme a3 and Cu(B) (By similarity);ubiquinol oxidase subunit ii;ubiquinol oxidase subunit II;Cytochrome c oxidase subunit II;cytochrome C oxidase subunit II;Cytochrome c oxidase is the component of the respiratory chain that …
COG1726	56.0018	3.40342	1.03957	3.27388	0.00106083	0.01528	C	Energy production and conversion	NQR complex catalyzes the reduction of ubiquinone-1 to ubiquinol by two successive reactions, coupled with the transport of Na( ) ions from the cytoplasm to the periplasm. NqrA to NqrE are probably involved in the second step, the conversion of ubisemiquinone to ubiquinol (By similarity)
COG2191	79.9809	3.76272	0.897267	4.19354	2.74639e-05	0.000905749	C	Energy production and conversion	Formylmethanofuran dehydrogenase, subunit E region;formylmethanofuran dehydrogenase, subunit E;Formylmethanofuran dehydrogenase subunit E
COG2838	160.089	-1.99605	0.659177	-3.02809	0.00246102	0.0271984	C	Energy production and conversion	Isocitrate dehydrogenase;Isocitrate dehydrogenase, NADP-dependent;Monomeric isocitrate dehydrogenase;isocitrate dehydrogenase, NADP-dependent
COG2869	34.709	4.57581	1.48172	3.08817	0.00201397	0.0234142	C	Energy production and conversion	Na( )-translocating NADH-quinone reductase subunit C;NQR complex catalyzes the reduction of ubiquinone-1 to ubiquinol by two successive reactions, coupled with the transport of Na( ) ions from the cytoplasm to the periplasm. NqrA to NqrE are probably involved in the second step, the conversion of ubisemiquinone to ubiquinol (By similarity);NADH ubiquinone oxidoreductase
COG2871	80.4419	2.57867	0.819414	3.14697	0.00164975	0.0205076	C	Energy production and conversion	NQR complex catalyzes the reduction of ubiquinone-1 to ubiquinol by two successive reactions, coupled with the transport of Na( ) ions from the cytoplasm to the periplasm. The first step is catalyzed by NqrF, which accepts electrons from NADH and reduces ubiquinone-1 to ubisemiquinone by a one-electron transfer pathway (By similarity);Oxidoreductase
COG3051	72.8151	3.70024	1.21461	3.04643	0.00231573	0.0263536	C	Energy production and conversion	citrate lyase, alpha
COG3261	211.19	2.4631	0.684384	3.599	0.000319439	0.00645267	C	Energy production and conversion	NADH-ubiquinone oxidoreductase chain 49kDa;NADH dehydrogenase (Ubiquinone), 30 kDa subunit;Respiratory-chain NADH dehydrogenase, 49 Kd subunit;NADH-ubiquinone oxidoreductase subunit;EchE subunit;NADH-ubiquinone oxidoreductase, chain 49kDa;NADH dehydrogenase
COG4237	121.733	2.28832	0.80234	2.85206	0.00434368	0.0407757	C	Energy production and conversion	Hydrogenase 4, membrane component;hydrogenase 4 membrane component;Inherit from bactNOG: Hydrogenase 4, membrane component;Hydrogenase HycP;Hydrogenase 4 membrane;NAD-dependent dehydrogenase subunit
COG4925	13.278	-8.26809	2.44779	-3.37778	0.000730748	0.0115773	C	Energy production and conversion	Inherit from COG: Low-potential electron donor to a number of redox enzymes (By similarity)
COG3640	63.1537	3.3443	0.966632	3.45974	0.000540689	0.00910205	D	Cell cycle control,cell division,chromosome partitioning	4Fe-4S iron sulfur cluster binding proteins, NifH/frxC family;Cobyrinic acid ac-diamide synthase;Cobyrinic acid a,c-diamide synthase
COG4118	45.044	6.43269	1.71901	3.74208	0.000182501	0.00398543	D	Cell cycle control,cell division,chromosome partitioning	Pfam:PhdYeFM;Inherit from COG: prevent-host-death family;prevent-host-death family
COG0014	553.998	-1.41776	0.415209	-3.41457	0.000638819	0.010534	E	Amino acid transport and metabolism	Catalyzes the NADPH dependent reduction of L-gamma- glutamyl 5-phosphate into L-glutamate 5-semialdehyde and phosphate. The product spontaneously undergoes cyclization to form 1-pyrroline-5-carboxylate (By similarity);gamma-glutamyl phosphate reductase;Aldehyde dehydrogenase family;Inherit from opiNOG: Aldehyde dehydrogenase 18 family, member A1
COG0040	614.18	-1.12882	0.386723	-2.91895	0.0035121	0.0352519	E	Amino acid transport and metabolism	Catalyzes the condensation of ATP and 5-phosphoribose 1- diphosphate to form N'-(5'-phosphoribosyl)-ATP (PR-ATP). Has a crucial role in the pathway because the rate of histidine biosynthesis seems to be controlled primarily by regulation of HisG enzymatic activity (By similarity);ATP phosphoribosyltransferase
COG0831	122.194	-2.32627	0.648292	-3.58831	0.000332827	0.00655914	E	Amino acid transport and metabolism	Urea amidohydrolase subunit gamma
COG1362	106.346	2.72095	0.820914	3.31454	0.000917938	0.0136091	E	Amino acid transport and metabolism	M18 family aminopeptidase;Aminopeptidase I zinc metalloprotease (M18);aspartyl aminopeptidase;aspartyl
COG1834	466.611	1.92434	0.472237	4.07494	4.60262e-05	0.00135233	E	Amino acid transport and metabolism	Amidinotransferase;amidinotransferase;DdaH family;dimethylaminohydrolase;dimethylarginine dimethylaminohydrolase 1
COG1921	456.255	2.25023	0.469875	4.78899	1.67623e-06	0.000108351	E	Amino acid transport and metabolism	Converts seryl-tRNA(Sec) to selenocysteinyl-tRNA(Sec) required for selenoprotein biosynthesis (By similarity);Selenocysteine synthase (Seryl-tRNASer selenium transferase);Selenocysteine synthase (Seryl-tRNASer selenium transferase)-like protein;Selenocysteine synthase (Seryl-tRNASer selenium;Cys Met metabolism pyridoxal-phosphate-dependent protein;Cys/Met metabolism PLP-dependent enzyme;Pyridoxal…
COG1982	537.672	-2.02924	0.404104	-5.02158	5.12477e-07	4.60091e-05	E	Amino acid transport and metabolism	decarboxylase;Orn Lys Arg decarboxylase;lysine decarboxylase (EC 4.1.1.18);Orn/Lys/Arg decarboxylase, C-terminal domain;Ornithine decarboxylase
COG2066	114.262	-2.9364	0.970233	-3.02649	0.00247411	0.0271984	E	Amino acid transport and metabolism	glutaminase EC 3.5.1.2;Glutaminase;glutaminase (EC 3.5.1.2)
COG2309	376.968	2.71562	0.578701	4.69261	2.69741e-06	0.000150311	E	Amino acid transport and metabolism	peptidase M29 aminopeptidase II;Inherit from COG: aminopeptidase;Aminopeptidase;aminopeptidase;Thermophilic metalloprotease (M29);Leucyl aminopeptidase (Aminopeptidase T);Inherit from bactNOG: Leucyl aminopeptidase;aminopeptidase EC 3.4.11;Aminopeptidase II
COG2362	215.059	1.88148	0.562029	3.34767	0.00081495	0.012308	E	Amino acid transport and metabolism	Peptidase M55 D-aminopeptidase;D-aminopeptidase;D-Aminopeptidase
COG2502	27.4608	7.1275	2.06013	3.45973	0.000540716	0.00910205	E	Amino acid transport and metabolism	asparagine synthetase A;Aspartate-ammonia ligase
COG3616	601.913	1.27148	0.397265	3.20059	0.00137146	0.0180186	E	Amino acid transport and metabolism	Alanine racemase domain protein;Amino acid aldolase or racemase;Alanine racemase;alanine racemase domain protein;D-ser_dehydrat;Alanine racemase, N-terminal domain;Amino acid aldolase or;D-amino acid deaminase;D-serine deaminase;alanine racemase;Conserved hypothetical protein
COG3643	138.257	2.1994	0.67222	3.27185	0.00106847	0.01528	E	Amino acid transport and metabolism	Glutamate formiminotransferase;glutamate;Formiminotransferase domain, N-terminal subdomain;FTCD_N
COG4674	245.721	-1.49249	0.499709	-2.98671	0.00282	0.0298883	E	Amino acid transport and metabolism	ABC, transporter;abc transporter atp-binding protein;ABC transporter, ATP-binding protein;ABC transporter, (ATP-binding protein);abc transporter, ATP-binding protein;transport system, ATP-binding protein;Tellurite resistance protein TerB;ABC transporter;Branched-chain amino acid ATP-binding cassette transporter;amino acid ABC transporter, ATP-binding protein;urea ABC transporter ATP-binding prote…
COG0027	303.07	-1.41069	0.477762	-2.95271	0.00314995	0.0322172	F	Nucleotide transport and metabolism	Catalyzes two reactions the first one is the production of beta-formyl glycinamide ribonucleotide (GAR) from formate, ATP and beta GAR;Phosphoribosylaminoimidazole-succinocarboxamide synthase;ATP-grasp domain
COG0127	856.41	1.13682	0.397272	2.86157	0.00421548	0.040309	F	Nucleotide transport and metabolism	Pyrophosphatase that hydrolyzes non-canonical purine nucleotides such as inosine triphosphate (ITP), deoxyinosine triphosphate (dITP) or xanthosine 5'-triphosphate (XTP) to their respective monophosphate derivatives. The enzyme does not distinguish between the deoxy- and ribose forms. Probably excludes non-canonical purines from RNA and DNA precursor pools, thus preventing their incorporation int…
COG0213	603.011	1.87311	0.435871	4.2974	1.72817e-05	0.000628888	F	Nucleotide transport and metabolism	pyrimidine-nucleoside phosphorylase;The enzymes which catalyze the reversible phosphorolysis of pyrimidine nucleosides are involved in the degradation of these compounds and in their utilization as carbon and energy sources, or in the rescue of pyrimidine bases for nucleotide synthesis (By similarity);thymidine phosphorylase (EC 2.4.2.4);phosphorylase;thymidine phosphorylase;pyrimidine-nucleoside…
COG1102	370.857	8.51853	1.16644	7.30304	2.81336e-13	1.1366e-10	F	Nucleotide transport and metabolism	Cytidine monophosphate kinase
COG1759	176.182	2.81704	0.654111	4.30667	1.65732e-05	0.000628888	F	Nucleotide transport and metabolism	Catalyzes the ATP- and formate-dependent formylation of 5-aminoimidazole-4-carboxamide-1-beta-d-ribofuranosyl 5'- monophosphate (AICAR) to 5-formaminoimidazole-4-carboxamide-1- beta-d-ribofuranosyl 5'-monophosphate (FAICAR) in the absence of folates (By similarity);5-formaminoimidazole-4-carboxamide-1-(beta)-D- ribofuranosyl 5'-monophosphate;IMP biosynthesis enzyme PurP domain protein
COG1957	889.8	3.05775	0.412768	7.40791	1.28308e-13	6.91151e-11	F	Nucleotide transport and metabolism	inosine-uridine preferring nucleoside hydrolase;inosine uridine-preferring nucleoside hydrolase;nucleoside hydrolase;hydrolase;cytidine or uridine to ribose and cytosine or uracil, respectively (By similarity);Inosine-uridine preferring nucleoside hydrolase;nucleosidase;nucleosidase (EC
COG4360	14.9564	-8.46052	2.43739	-3.47114	0.000518255	0.00890957	F	Nucleotide transport and metabolism	ATP adenylyltransferase;Ap-4-A phosphorylase II
COG0383	663.633	1.57773	0.500021	3.15533	0.00160319	0.0200833	G	Carbohydrate transport and metabolism	Alpha-mannosidase;hydrolase, family 38;Glycosyl hydrolases family 38 C-terminal domain;alpha-mannosidase;Glycoside hydrolase, family 38;glycoside hydrolase family 38;Alpha-mannosidase (EC 3.2.1.24);glycoside hydrolase family protein;Alpha mannosidase, middle domain;glycosyl hydrolase;Glycosyl hydrolase 38 domain protein;family 38;Mannosidase alpha class 2C member 1;alpha-mannosidase (EC 3.2.1.24)…
COG0676	81.3674	-2.20341	0.76556	-2.87817	0.00399991	0.0391749	G	Carbohydrate transport and metabolism	Aldose 1-epimerase;aldose 1-epimerase;Aldose 1-epimerase family protein;Aldose 1epimerase;1-epimerase
COG1523	712.105	-2.00177	0.387645	-5.16393	2.41816e-07	2.44234e-05	G	Carbohydrate transport and metabolism	Glycogen debranching enzyme;Glycogen debranching enzyme GlgX;pullulanase, type i;glycogen debranching enzyme glgx;pullulanase;Carbohydrate-binding module 48 (Isoamylase N-terminal domain);Glycogen operon protein GlgX;glycogen debranching protein GlgX;glycogen debranching enzyme GlgX;pullulanase, type I;Pullulanase, type I;Hydrolyzes the alpha-1,6-glucosidic linkages in glycogen which has first be…
COG1874	589.515	-1.27112	0.445932	-2.85049	0.00436522	0.0407757	G	Carbohydrate transport and metabolism	Glycosyl hydrolases family 35;Beta-galactosidase;beta-galactosidase EC 3.2.1.23;beta-galactosidase;Beta-galactosidase, domain 2;hydrolase family;Glycoside hydrolase family 35 protein;hydrolase, family 35;Beta-galactosidase trimerisation domain;glycoside hydrolase, family;Beta-galactosidase C-terminal domain;galactosidase, beta;Beta-galactosidase (EC 3.2.1.23);glycoside hydrolase family protein;hy…
COG1980	63.0769	8.32697	1.70343	4.88835	1.01685e-06	7.46926e-05	G	Carbohydrate transport and metabolism	Fructose-1,6-bisphosphatase;1,6-bisphosphatase
COG2140	143.525	3.24711	0.790849	4.10585	4.02827e-05	0.0012055	G	Carbohydrate transport and metabolism	glucose-6-phosphate isomerase;Oxalate decarboxylase;Pfam:Mif2;Phosphohexose isomerase;Cupin 2, conserved barrel domain protein;oxalate decarboxylase;Glucose-6-phosphate isomerase (GPI);Cupin_1
COG2379	378.873	1.91382	0.549315	3.48401	0.000493955	0.00867642	G	Carbohydrate transport and metabolism	hydroxypyruvate reductase;Hydroxypyruvate reductase (EC 1.1.1.81);Hydroxypyruvate reductase;MOFRL family
COG2971	189.674	1.85184	0.585154	3.16471	0.00155238	0.0195988	G	Carbohydrate transport and metabolism	BadF BadG BcrA BcrD;ATPase BadF BadG BcrA BcrD type;BadF/BadG/BcrA/BcrD ATPase family;N-acetylglucosamine kinase
COG3010	29.7439	-4.00706	1.43541	-2.79158	0.00524509	0.0468291	G	Carbohydrate transport and metabolism	Converts N-acetylmannosamine-6-phosphate (ManNAc-6-P) to N-acetylglucosamine-6-phosphate (GlcNAc-6-P) (By similarity);Converts N-acetylmannosamine-6-phosphate (ManNAc-6-P) to N-acetylglucosamine-6-phosphate (GlcNAc-6-P)
COG3345	1061.82	1.46237	0.491118	2.97764	0.00290481	0.0303279	G	Carbohydrate transport and metabolism	Melibiase;alpha-galactosidase;Glycoside hydrolase clan GH-D;glycoside hydrolase clan GH-D;glycoside hydrolase, clan gh-d;Alpha-galactosidase;alpha-galactosidase (EC 3.2.1.22);PKD domain;Glycoside hydrolase, clan GH-D;coagulation factor 5 8 type domain-containing protein;K07407 alpha-galactosidase EC 3.2.1.22;Alpha-galactosidase (EC 3.2.1.22)
COG3507	810.917	-1.30513	0.384815	-3.39158	0.000694916	0.0112298	G	Carbohydrate transport and metabolism	Glycoside hydrolase family 43;Glycosyl hydrolases family 43;Glycosyl hydrolase, family 43;Exo-alpha-(1- 5)-L-arabinofuranosidase;xylan 1,4-beta-xylosidase EC 3.2.1.37;hydrolase family 43;Carbohydrate binding module (family 6);Inherit from bactNOG: Arabinan endo-1,5-alpha-L-arabinosidase;hydrolase, family 43;K01198 xylan 1,4-beta-xylosidase EC 3.2.1.37 K01209 alpha-N-arabinofuranosidase EC 3.2.1.5…
COG3661	187.387	-2.01503	0.552562	-3.6467	0.000265633	0.00557485	G	Carbohydrate transport and metabolism	alpha-glucuronidase (EC 3.2.1.139);Alpha-glucuronidase (EC 3.2.1.139);Glycosyl hydrolase family 67 C-terminus;alpha-glucuronidase activity
COG3684	191.949	2.48644	0.67087	3.70629	0.000210314	0.00453157	G	Carbohydrate transport and metabolism	Tagatose-bisphosphate aldolase;tagatose 1,6-diphosphate;Tagatose 1,6-diphosphate aldolase;deoxyribose-phosphate aldolase phospho-2-dehydro-3-deoxyheptonate aldolase;Aldolase
COG3717	173.708	-1.7764	0.603615	-2.94294	0.0032511	0.0330427	G	Carbohydrate transport and metabolism	Catalyzes the isomerization of 5-dehydro-4-deoxy-D- glucuronate to 3-deoxy-D-glycero-2,5-hexodiulosonate (By similarity)
COG3858	381.389	2.12237	0.493029	4.30476	1.6717e-05	0.000628888	G	Carbohydrate transport and metabolism	hydrolase family 18;Glycosyl hydrolases family 18;Glycoside hydrolase family 18;glycoside hydrolase family protein;LysM;glycoside hydrolase family;Glycoside Hydrolase Family 18;Glyco_18;Glycosyl hydrolase-like protein
COG3934	92.5965	2.21699	0.796514	2.78336	0.00537982	0.0477681	G	Carbohydrate transport and metabolism	Inherit from bactNOG: Mannan endo-1,4-beta-mannosidase (EC 3.2.1.78);Cellulase (glycosyl hydrolase family 5);Mannan endo-1,4-beta-mannosidase;s-layer protein;beta-galactosidase trimerisation domain-containing protein;Inherit from firmNOG: Cellulase (glycosyl hydrolase family 5);Endo-1,4-mannanase, a crucial enzyme for depolymerization of seed galactomannans and wood galactoglucomannans;Inherit fr…
COG3957	1892.78	-1.01976	0.350001	-2.9136	0.00357289	0.0356407	G	Carbohydrate transport and metabolism	D-xylulose 5-phosphate/D-fructose 6-phosphate phosphoketolase;phosphoketolase;Phosphoketolase;D-xylulose 5-phosphate D-fructose 6-phosphate phosphoketolase;XFP C-terminal domain;Transketolase, central region;d-xylulose 5-phosphate d-fructose 6-phosphate phosphoketolase
COG4130	49.363	-4.49686	1.07025	-4.20169	2.64929e-05	0.000893376	G	Carbohydrate transport and metabolism	Xylose isomerase-like TIM barrel;Xylose isomerase domain-containing protein
COG4240	53.3486	-6.25763	1.37342	-4.55625	5.20744e-06	0.000262976	G	Carbohydrate transport and metabolism	K15918 D-glycerate 3-kinase EC 2.7.1.31;Inherit from KOG: D-glycerate 3-kinase;Phosphoribulokinase / Uridine kinase family;Inherit from strNOG: D-glycerate 3-kinase;Inherit from proNOG: kinase-like protein;SRP54-type protein, GTPase domain
COG4632	245.541	7.36084	1.05687	6.96473	3.29038e-12	8.8621e-10	G	Carbohydrate transport and metabolism	Exopolysaccharide biosynthesis protein;Exopolysaccharide biosynthesis protein related to N-acetylglucosamine-1-phosphodiester;N-acetylglucosamine-1-phosphodiester alpha-N- acetylglucosaminidase-like protein exopolysaccharide biosynthesis protein;Predicted periplasmic protein (DUF2233)
COG4677	268.169	-2.69404	0.505469	-5.32978	9.83293e-08	1.135e-05	G	Carbohydrate transport and metabolism	pectinesterase (EC 3.1.1.11);pectinesterase;K01051 pectinesterase EC 3.1.1.11;ec 3.1.1.11;Pectinesterase;Pectin methylesterase;pectinesterase family;Involved in maceration and soft-rotting of plant tissue
COG4678	66.1678	-3.35462	0.891665	-3.76219	0.000168429	0.00378029	G	Carbohydrate transport and metabolism	lysozyme;Phage lysozyme
COG4806	17.8355	6.5043	2.25565	2.88355	0.00393214	0.038746	G	Carbohydrate transport and metabolism	L-rhamnose isomerase;l-rhamnose isomerase
COG4945	57.9907	8.20555	1.73528	4.72865	2.26012e-06	0.000136465	G	Carbohydrate transport and metabolism	Amylopullulanase;Inherit from COG: pullulanase
COG5297	77.2933	3.93074	0.943918	4.16428	3.12337e-05	0.000989679	G	Carbohydrate transport and metabolism	cellulose 1,4-beta-cellobiosidase;endoglucanase (EC 3.2.1.4);Glycosyl hydrolases family 6;1,4-beta-cellobiosidase;Cellobiohydrolase
COG0171	244.161	2.4349	0.624767	3.89729	9.72746e-05	0.00249517	H	Coenzyme transport and metabolism	NAD( ) synthetase;nh(3)-dependent nad( ) synthetase;NH3-dependent NAD( ) synthetase;NH(3)-dependent NAD( ) synthetase;NAD synthetase;NAD synthase;Nad synthetase
COG0408	579.334	-1.20846	0.401634	-3.00887	0.00262223	0.0280631	H	Coenzyme transport and metabolism	Key enzyme in heme biosynthesis. Catalyzes the oxidative decarboxylation of propionic acid side chains of rings A and B of coproporphyrinogen III (By similarity);coproporphyrinogen III oxidase;Coproporphyrinogen oxidase;Coproporphyrinogen III oxidase
COG0502	660.582	-1.40917	0.381511	-3.69365	0.000221054	0.00470031	H	Coenzyme transport and metabolism	Catalyzes the conversion of dethiobiotin (DTB) to biotin by the insertion of a sulfur atom into dethiobiotin via a radical- based mechanism (By similarity);Radical SAM domain protein;Biotin and Thiamin Synthesis associated domain;radical SAM domain protein;BATS;biotin synthase;Elp3
COG1492	193.534	-1.72816	0.623766	-2.77052	0.00559667	0.0491534	H	Coenzyme transport and metabolism	Catalyzes amidations at positions B, D, E, and G on adenosylcobyrinic A,C-diamide. NH(2) groups are provided by glutamine, and one molecule of ATP is hydrogenolyzed for each amidation (By similarity);catalyzes amidations at positions B, D, E, and G on adenosylcobyrinic A,C-diamide. NH(2) groups are provided by glutamine, and one molecule of ATP is hydrogenolyzed for each amidation (By similarity)
COG1564	149.64	4.61232	0.873628	5.2795	1.29539e-07	1.39557e-05	H	Coenzyme transport and metabolism	thiamine;thiamine pyrophosphokinase;thiamine diphosphokinase;Thiamin pyrophosphokinase, vitamin B1 binding domain;thiamin pyrophosphokinase 1
COG1587	233.349	2.24219	0.597194	3.75453	0.000173664	0.00384439	H	Coenzyme transport and metabolism	uroporphyrinogen III synthase;uroporphyrinogen iii synthase hem4;Uroporphyrinogen-III synthase;Uroporphyrinogen-III synthase HemD;uroporphyrinogen-III synthase (EC 4.2.1.75);ANTAR domain;uroporphyrinogeN-iii synthase;Uroporphyrinogen III synthase HEM4;synthase;Uroporphyrinogen III synthase;bifunctional uroporphyrinogen-III synthetase response regulator;Uroporphyrinogen-III Synthase
COG1797	122.073	-1.98648	0.706282	-2.81259	0.0049144	0.0448395	H	Coenzyme transport and metabolism	Catalyzes amidations at positions B, D, E, and G on adenosylcobyrinic A,C-diamide. NH(2) groups are provided by glutamine, and one molecule of ATP is hydrogenolyzed for each amidation (By similarity);Responsible for the amidation of carboxylic groups at position A and C of either cobyrinic acid or hydrogenobrynic acid. NH(2) groups are provided by glutamine, and one molecule of ATP is hydrogenoly…
COG2099	55.513	-3.21629	1.12307	-2.86384	0.00418541	0.040309	H	Coenzyme transport and metabolism	Precorrin-6x reductase CbiJ/CobK;precorrin-6x reductase;reductase (EC 1.3.1.54);reductase (EC 1.3.1.54;reductase
COG5031	56.6283	-4.15983	1.27324	-3.26712	0.00108649	0.0153524	H	Coenzyme transport and metabolism	Component of the coenzyme Q biosynthetic pathway. May play a role in organizing a multi-subunit COQ enzyme complex required for coenzyme Q biosynthesis. Required for steady-state levels of other COQ polypeptides (By similarity);Coenzyme Q (ubiquinone) biosynthesis protein Coq4
COG1946	217.097	3.23017	0.632013	5.11092	3.206e-07	3.04759e-05	I	Lipid transport and metabolism	Acyl-CoA thioesterase;hydrolase) (EC;Inherit from COG: acyl-CoA thioesterase;acyl-CoA thioesterase;Acyl-CoA thioesterase II;Acyl-coa thioesterase
COG3407	79.9335	4.24762	0.987715	4.30045	1.70449e-05	0.000628888	I	Lipid transport and metabolism	GHMP kinase domain-containing protein;Inherit from proNOG: diphosphomevalonate decarboxylase;GHMP kinases N terminal domain;diphosphomevalonate decarboxylase;decarboxylase
COG3884	52.5562	4.65906	1.21326	3.84012	0.000122976	0.00292248	I	Lipid transport and metabolism	acyl-ACP thioesterase;Acyl-ACP thioesterase
COG0090	1317.85	-1.4304	0.462427	-3.09325	0.00197977	0.0231834	J	Translation,ribosomal structure biogenesis	One of the primary rRNA binding proteins. Required for association of the 30S and 50S subunits to form the 70S ribosome, for tRNA binding and peptide bond formation. It has been suggested to have peptidyltransferase activity;ribosomal protein;50S ribosomal protein L2, chloroplastic;50S ribosomal protein L2;Ribosomal protein L2;60S ribosomal protein L2;ribosomal protein L2;Ribosomal Proteins L2, C…
COG0143	895.612	1.56128	0.485599	3.21516	0.00130374	0.0174136	J	Translation,ribosomal structure biogenesis	tRNA synthetases class I (M);Is required not only for elongation of protein synthesis but also for the initiation of all mRNA translation through initiator tRNA(fMet) aminoacylation (By similarity);tRNA synthetases class I (I, L, M and V);Methionyl-trna;MethionyltRNA synthetase;methionyl-tRNA synthetase;tRNA synthetases class I (C) catalytic domain;synthetase;ec 6.1.1.10
COG1384	367.561	2.19358	0.65001	3.37469	0.000738982	0.0115941	J	Translation,ribosomal structure biogenesis	lysyl-tRNA synthetase (EC 6.1.1.6);lysyl-tRNA synthetase;tRNA synthetases class I (K)
COG2178	18.4806	6.55586	2.16882	3.02278	0.00250464	0.0272758	J	Translation,ribosomal structure biogenesis	Translin;translin-associated factor X;Translin family;translin-associated factor TraX
COG2269	152.376	2.81779	0.694002	4.06021	4.90288e-05	0.00141483	J	Translation,ribosomal structure biogenesis	lysyL-tRNA synthetase;With EpmB is involved in the beta-lysylation step of the post-translational modification of translation elongation factor P (EF-P). Catalyzes the ATP-dependent activation of (R)-beta-lysine produced by EpmB, forming a lysyl-adenylate, from which the beta- lysyl moiety is then transferred to the epsilon-amino group of a conserved specific lysine residue in EF-P (By similarity…
COG2302	45.44	-6.60437	1.50091	-4.40025	1.08126e-05	0.000485365	J	Translation,ribosomal structure biogenesis	s4 domain protein;S4 domain protein
COG3276	377.401	3.15551	0.677758	4.65581	3.22712e-06	0.000173834	J	Translation,ribosomal structure biogenesis	Selenocysteine-specific translation elongation factor;elongation factor SelB;Elongation factor SelB, winged helix;Elongation factor;Eukaryotic elongation factor, selenocysteine-tRNA-specific;Elongation factor Tu domain 2
COG3557	44.9549	7.83823	1.79543	4.36565	1.26744e-05	0.000538995	J	Translation,ribosomal structure biogenesis	UPF0374 protein;Protein of unknown function (DUF402);Rnase g and e associated domain containing
COG5340	172.881	2.72871	0.618654	4.41071	1.03031e-05	0.000475709	K	Transcription	;transcriptional regulator-like protein;Inherit from bactNOG: transcriptional regulator-like protein;Inherit from arCOG: cobyrinic Acid a,c-diamide synthase
COG1327	457.041	1.47744	0.477046	3.09707	0.00195447	0.0230542	K	Transcription	Negatively regulates transcription of bacterial ribonucleotide reductase nrd genes and operons by binding to NrdR- boxes (By similarity)
COG1378	62.1369	3.43194	1.1298	3.03764	0.00238438	0.0267581	K	Transcription	Sugar-specific transcriptional regulator TrmB;Transcriptional regulator;regulator TrmB;transcriptional regulator, TrmB
COG1396	675.819	1.31385	0.469023	2.80125	0.00509057	0.045702	K	Transcription	Cryptic phage CTXphi transcriptional repressor RstR;Helix-turn-helix;Helix-turn-helix domain protein;transcriptional regulator;DNA-binding protein;Transcriptional regulator;HTH_XRE;Transcriptional Regulator, XRE family;transcriptional repressor;mobile mystery protein a;Inherit from proNOG: XRE family Transcriptional regulator;XRE family Transcriptional regulator;Xre family transcriptional regulat…
COG1420	799.761	1.48466	0.420548	3.53029	0.000415101	0.00753712	K	Transcription	Negative regulator of class I heat shock genes (grpE- dnaK-dnaJ and groELS operons). Prevents heat-shock induction of these operons (By similarity)
COG2344	122.785	3.93889	0.929533	4.23749	2.26033e-05	0.000794062	K	Transcription	Modulates transcription in response to changes in cellular NADH NAD( ) redox state (By similarity)
COG2944	160.108	1.64765	0.596535	2.76204	0.00574408	0.0499056	K	Transcription	Transcriptional Regulator, XRE family;Helix-turn-helix;Transcriptional regulator;virulence gene repressor rsal;Transcriptional regulator (XRE family;virulence gene repressor;Inherit from proNOG: virulence gene repressor;transcriptional regulator, XRE family;Helix-turn-helix domain protein;XRE family Transcriptional regulator;Xre family transcriptional regulator;transcriptional regulator;HTH_XRE
COG3327	67.1376	4.73101	1.19792	3.94935	7.83628e-05	0.00211057	K	Transcription	Transcriptional regulator, PaaX family;phenylacetic acid degradation operon negative regulatory protein;phenylacetic acid degradation operon negative regulatory protein PaaX;Phenylacetic acid degradation;regulatoR
COG3636	200.079	1.8789	0.600769	3.1275	0.00176303	0.0214345	K	Transcription	Transcriptional regulator;addiction module antidote protein;Helix-turn-helix;Inherit from bactNOG: addiction module antidote protein;Inherit from proNOG: addiction module antidote protein;Inherit from proNOG: transcriptional regulator;Addiction module antidote protein;Inherit from COG: addiction module antidote protein;Inherit from proNOG: Transcriptional regulator
COG3860	21.193	6.75333	2.09781	3.21923	0.00128534	0.0174136	K	Transcription	Transcriptional regulator
COG4977	461.137	-1.54791	0.472847	-3.27359	0.00106192	0.01528	K	Transcription	Transcriptional regulator, ARAC family;AraC family transcriptional regulator;transcriptional regulator, arac family;Transcriptional Regulator AraC Family;AraC Family Transcriptional Regulator;Transcriptional regulator (AraC family);Transcriptional regulator;transcriptional regulator;Transcriptional regulator arac family;Transcriptional Regulator, AraC family;DJ-1/PfpI family;Transcriptional regul…
COG5450	26.4034	7.0705	1.98701	3.55836	0.000373174	0.00709469	K	Transcription	Antitoxin component of a toxin-antitoxin (TA) module. Upon expression in E.coli and M.smegmatis neutralizes the effect of cognate toxin VapC11
COG0266	907.65	1.45614	0.410735	3.54522	0.000392292	0.00728672	L	Replication,recombination and repair	Formamidopyrimidine-DNA glycosylase N-terminal domain;glycosylase;Involved in base excision repair of DNA damaged by oxidation or by mutagenic agents. Acts as DNA glycosylase that recognizes and removes damaged bases. Has a preference for oxidized purines, such as 7,8-dihydro-8-oxoguanine (8-oxoG). Has AP (apurinic apyrimidinic) lyase activity and introduces nicks in the DNA strand. Cleaves the D…
COG0550	439.595	-2.39526	0.489488	-4.8934	9.91064e-07	7.46926e-05	L	Replication,recombination and repair	Releases the supercoiling and torsional tension of DNA, which is introduced during the DNA replication and transcription, by transiently cleaving and rejoining one strand of the DNA duplex. Introduces a single-strand break via transesterification at a target site in duplex DNA. The scissile phosphodiester is attacked by the catalytic tyrosine of the enzyme, resulting in the formation of a DNA-(5'…
COG0792	563.392	1.37399	0.41792	3.28768	0.00101017	0.0148404	L	Replication,recombination and repair	UPF0102 protein;Uncharacterised protein family UPF0102
COG1059	49.4177	5.07659	1.33375	3.80625	0.00014109	0.00325716	L	Replication,recombination and repair	Responsible for removing an oxidatively damaged form of guanine (7,8-dihydro-8-oxoguanine 7-oxoG) from DNA. Also nicks DNA at apurinic apyrimidinic sites (AP sites) (By similarity);Inherit from eurNOG: Responsible for removing an oxidatively damaged form of guanine (7,8-dihydro-8-oxoguanine 7-oxoG) from DNA. Also nicks DNA at apurinic apyrimidinic sites (AP sites);Responsible for removing an oxid…
COG1381	530.4	1.45646	0.489204	2.9772	0.00290892	0.0303279	L	Replication,recombination and repair	Involved in DNA repair and RecF pathway recombination (By similarity)
COG1555	922.139	1.52036	0.453184	3.35483	0.000794129	0.0121067	L	Replication,recombination and repair	Competence protein;competence protein ComEA helix-hairpin-helix repeat protein;DNA uptake protein and related DNA-binding protein-like protein;DNA uptake protein and related DNA-binding;Competence protein ComEA helix-hairpin-helix repeat protein;competence protein ComEA helix-hairpin-helix;Inherit from COG: Competence protein;Inherit from bactNOG: DNA uptake protein and related DNA-binding;ComEA …
COG1943	2770.03	1.18954	0.334768	3.55334	0.000380369	0.00714739	L	Replication,recombination and repair	transposase IS200-family protein;Pfam:Transposase_17;Transposase;Inherit from COG: transposase;transposase;Transposase IS200-like protein;IS1004 transposase;Salmonella typhimurium, and Salmonella typhi transposase for insertion sequence element IS200 tnpA SW TNPA_SALTY (Q57334) (152 aa) fasta scores E() 0;transposase is200-family protein;Inherit from proNOG: transposase;ISChy9, transposase
COG2231	67.8867	5.43379	1.30039	4.17858	2.93331e-05	0.000948045	L	Replication,recombination and repair	HhH-GPD family;Hhh-gpd family;DNA-3-methyladenine glycosylase III
COG2887	113.061	3.07701	0.777736	3.95637	7.6098e-05	0.00208431	L	Replication,recombination and repair	recb family;Inherit from COG: helicase;Protein of unknown function (DUF2800);UvrD REP helicase;helicase;Inherit from bactNOG: recb family
COG3513	423.426	1.91481	0.464789	4.11974	3.79301e-05	0.00115651	L	Replication,recombination and repair	Crispr-associated protein, Csn1 family;CRISPR-associated protein, Csn1 family;Inherit from proNOG: Crispr-associated protein, Csn1 family;Inherit from bctoNOG: Crispr-associated protein, Csn1 family;CRISPR-associated protein
COG3593	206.021	2.38631	0.555672	4.29445	1.75124e-05	0.000628888	L	Replication,recombination and repair	ATP-dependent endonuclease of the OLD family-like protein;Inherit from bactNOG: ATP-dependent endonuclease of the OLD;Inherit from proNOG: ATP-dependent OLD family endonuclease;ATP-dependent endonuclease of the OLD family;SMC domain protein;Inherit from arCOG: SMC domain protein;ATP-dependent OLD family endonuclease;Inherit from firmNOG: ATP-dependent endonuclease of the OLD family;Inherit from b…
COG3677	311.492	-3.88175	0.797604	-4.86676	1.13443e-06	7.86508e-05	L	Replication,recombination and repair	Putative ATPase subunit of terminase (gpP-like);insertion element iso-iS1d protein insA;Inherit from bactNOG: insertion element iso-iS1d protein insA;Pfam:Ins_element1;Inherit from arCOG: Pfam:Ins_element1;insertion element;insertion element protein;Insertion element;Insertion element protein;Inherit from COG: Insertion element
COG3973	89.0175	3.54981	0.844926	4.20132	2.65359e-05	0.000893376	L	Replication,recombination and repair	ATP-dependent DNA helicase;helicase;DNA helicase;UvrD Rep helicase family protein;Helicase;Inherit from bactNOG: helicase;superfamily I DNA and RNA
COG4644	1445.08	-1.69811	0.437952	-3.8774	0.00010558	0.00258512	L	Replication,recombination and repair	transposase;Transposase;Transposase Tn3 family protein;Pfam:Transposase_7
COG0381	1421.27	1.59369	0.360791	4.41722	9.99787e-06	0.000475709	M	Cell wall/membrance/envelope biogenesis	UDP-N-acetylglucosamine 2-epimerase;UDP-N-acetylglucosamine 2-epimerase (EC 5.1.3.14);UDP-n-acetylglucosamine 2-epimerase;UDP-N-acetyl-D-glucosamine 2-epimerase, UDP-hydrolysing;2-epimerase;UDP-n-acetylglucosamine 2-epimerase (EC 5.1.3.14)
COG0682	1754.82	1.17842	0.375211	3.14069	0.00168551	0.0207922	M	Cell wall/membrance/envelope biogenesis	Prolipoprotein diacylglyceryl transferase;Transfers the N-acyl diglyceride group on what will become the N-terminal cysteine of membrane lipoproteins (By similarity)
COG0770	1774.76	1.06501	0.373227	2.85351	0.00432397	0.0407757	M	Cell wall/membrance/envelope biogenesis	Involved in cell wall formation. Catalyzes the final step in the synthesis of UDP-N-acetylmuramoyl-pentapeptide, the precursor of murein (By similarity);Involved in cell wall formation. Catalyzes the final step in the synthesis of UDP-N-acetylmuramoyl-pentapeptide the precursor of murein (By similarity);Mur ligase family, glutamate ligase domain;UDP-N-acetylmuramoylalanyl-D-glutamyl-2,6-diaminopi…
COG1083	260.625	1.48299	0.505628	2.93297	0.00335734	0.0339092	M	Cell wall/membrance/envelope biogenesis	Cytidylyltransferase;cytidylyltransferase;cytidylyltransferase (EC 2.7.7.43);Acylneuraminate cytidylyltransferase;CMP-N-acetylneuraminic acid synthetase;cytidylyl-transferase
COG1210	812.915	1.47857	0.429538	3.44223	0.000576945	0.00961178	M	Cell wall/membrance/envelope biogenesis	UTP-glucose-1-phosphate uridylyltransferase;Utp--glucose-1-phosphate uridylyltransferase;Nucleotidyl transferase;utp--glucose-1-phosphate uridylyltransferase;UTP-glucose-1-phosphate uridylyltransferase (EC 2.7.7.9)
COG1216	5304.34	1.61598	0.365997	4.41528	1.00879e-05	0.000475709	M	Cell wall/membrance/envelope biogenesis	2 glycosyl transferase;glycosyl transferase family;Glycosyl transferase family 2;glycosyl transferase;glycosyl transferase family 2;glycosyl transferase, family 2;Glycosyl transferase, family 2;Glycosyltransferase;Inherit from bactNOG: Glycosyl transferase, family 2;family 2;glycosyltransferase group 2 family protein;Glycosyl Transferase;K12990 rhamnosyltransferase EC 2.4.1;group 2 family;Inherit…
COG1452	741.653	1.35448	0.402508	3.36511	0.000765122	0.0118888	M	Cell wall/membrance/envelope biogenesis	involved in the assembly of LPS in the outer leaflet of the outer membrane. Determines N-hexane tolerance and is involved in outer membrane permeability. Essential for envelope biogenesis (By similarity);Involved in the assembly of LPS in the outer leaflet of the outer membrane. Determines N-hexane tolerance and is involved in outer membrane permeability. Essential for envelope biogenesis (By sim…
COG2244	4416.16	1.41994	0.365156	3.88858	0.000100832	0.00250683	M	Cell wall/membrance/envelope biogenesis	biosynthesis protein;Polysaccharide biosynthesis protein;Inherit from proNOG: polysaccharide biosynthesis protein;polysaccharide biosynthesis protein;polysaccharide biosynthesis;Polysaccharide Biosynthesis Protein;membrane protein involved in the export of O-antigen and teichoic acid;LPS biosynthesis related polysaccharide transporter flippase;polysaccharide export protein;polysaccharide;Stage V …
COG2821	268.838	-2.02145	0.628731	-3.21513	0.00130387	0.0174136	M	Cell wall/membrance/envelope biogenesis	membrane-bound lytic murein transglycosylase;Membrane-bound lytic Murein transglycosylase A;Membrane-bound lytic transglycosylase A;MltA domain protein
COG2843	843.524	1.80423	0.469004	3.84693	0.000119607	0.00288485	M	Cell wall/membrance/envelope biogenesis	capa family;PGA_cap;Capsule synthesis protein;Bacterial capsule synthesis protein;biosynthesis;Bacterial capsule synthesis protein PGA_cap;Capsule biosynthesis protein;synthesis protein;CapA family;enzyme of poly-gamma-glutamate biosynthesis (capsule;poly-gamma-glutamate synthesis protein (capsule biosynthesis protein);biosynthesis protein;capsule biosynthesis protein CapA;enzyme of poly-gamma-gl…
COG3064	101.854	2.41813	0.757285	3.19316	0.00140726	0.0180487	M	Cell wall/membrance/envelope biogenesis	Cell envelope integrity inner membrane protein TolA;TolA C-terminal;tolA protein;membrAne;TolA protein
COG3206	251.453	1.90395	0.531982	3.57898	0.000344942	0.00671214	M	Cell wall/membrance/envelope biogenesis	lipopolysaccharide biosynthesis protein;chain length determinant protein;Chain length determinant protein;Inherit from COG: biosynthesis protein;Lipopolysaccharide biosynthesis protein;biosynthesis protein;(lipopolysaccharide biosynthesis) protein
COG3764	650.352	3.45071	0.528839	6.52508	6.79664e-11	1.56905e-08	M	Cell wall/membrance/envelope biogenesis	(sortase) family;sortase family;Sortase family
COG3966	29.4008	4.91155	1.65923	2.96014	0.003075	0.0316509	M	Cell wall/membrance/envelope biogenesis	D-alanyl-lipoteichoic acid biosynthesis protein DltD;transfer protein
COG4953	3296.38	2.3949	0.418204	5.72664	1.02441e-08	1.65545e-06	M	Cell wall/membrance/envelope biogenesis	1A family penicillin-binding protein (EC 2.4.1.129);Penicillin-binding protein, 1A family;penicillin-binding protein;Glycosyl transferase family protein;penicillin-binding protein 1C;Transglycosylase
COG5039	20.5603	-8.91775	2.49378	-3.57599	0.000348899	0.00671214	M	Cell wall/membrance/envelope biogenesis	Polysaccharide pyruvyl transferase
COG5337	34.7146	4.43655	1.42582	3.11157	0.00186096	0.0222764	M	Cell wall/membrance/envelope biogenesis	spore coat protein CotH;Spore coat protein;Spore Coat Protein;CotH protein
COG5653	151.069	2.10709	0.67377	3.12732	0.00176411	0.0214345	M	Cell wall/membrance/envelope biogenesis	acyl-CoA N-acyltransferase related protein;biosynthesis protein CelD;Protein involved in cellulose biosynthesis (CelD)-like protein;Inherit from COG: biosynthesis protein CelD;Cellulose biosynthesis protein CelD
COG5555	40.8623	-9.90806	2.03829	-4.86098	1.16808e-06	7.86508e-05	N	Cell motibility	;metallophosphoesterase
COG1724	246.048	1.67428	0.582886	2.8724	0.00407363	0.0396565	N	Cell motibility	YcfA-like protein;YcfA family;ycfa family;HicA family
COG0740	1768.74	-1.02996	0.332429	-3.0983	0.00194637	0.0230542	O	Posttranslational modification,protein turnover,chaperones	Cleaves peptides in various proteins in a process that requires ATP hydrolysis. Has a chymotrypsin-like activity. Plays a major role in the degradation of misfolded proteins (By similarity);Clp protease;ATP-dependent Clp protease, proteolytic subunit;clp protease;Serine dehydrogenase proteinase;ATP-dependent Clp protease proteolytic subunit;peptidase S14 ClpP;Subunit of
COG0785	965.393	1.598	0.451417	3.53998	0.000400165	0.00734848	O	Posttranslational modification,protein turnover,chaperones	cytochrome c biogenesis protein, transmembrane region;cytochrome c biogenesis protein;Cytochrome c biogenesis protein;Cytochrome C biogenesis protein, transmembrane region;cytochrome c biogenesis;Cytochrome C biogenesis protein transmembrane region;biogenesis protein;alkyl hydroperoxide reductase Thiol specific antioxidant Mal allergen;Cytochrome c biogenesis protein transmembrane region;Cytochro…
COG1030	526.014	2.70551	0.419717	6.44604	1.14811e-10	2.31918e-08	O	Posttranslational modification,protein turnover,chaperones	NfeD-like C-terminal, partner-binding;Inherit from bactNOG: membrane-bound serine protease;Nodulation efficiency protein;membrane-bound serine protease;nodulation efficiency protein NfeD;Nodulation competitiveness protein NfeD;Inherit from COG: Nodulation efficiency protein;nodulation protein nfed
COG2192	1288.61	1.91058	0.349833	5.4614	4.72408e-08	6.36176e-06	O	Posttranslational modification,protein turnover,chaperones	K00612 carbamoyltransferase EC 2.1.3;Carbamoyltransferase;carbamoyltransferase (EC 2.1.3.-);K04128 hydroxymethyl cephem carbamoyltransferase EC 2.1.3.7
COG2371	145.373	-2.02333	0.638798	-3.1674	0.00153809	0.0195713	O	Posttranslational modification,protein turnover,chaperones	Involved in urease metallocenter assembly. Binds nickel. Probably functions as a nickel donor during metallocenter assembly (By similarity)
COG3484	107.053	-2.14404	0.718115	-2.98565	0.00282978	0.0298883	O	Posttranslational modification,protein turnover,chaperones	Proteasome subunit;20S proteasome, A and B subunits;proteasome-type protease;20S proteasome a and b subunits;Inherit from proNOG: 20S proteasome, A and B subunits
COG0428	508.709	3.18286	0.513378	6.19982	5.65266e-10	1.01497e-07	P	Inorganic ion transport and metabolism	Zinc iron permease;Inherit from arCOG: Zinc iron permease;zinc transporter;Solute carrier family 39 (Metal ion transporter), member 11;Inherit from bactNOG: integral membrane protein;ZIP Zinc transporter;Mediates zinc uptake. May also transport other divalent cations (By similarity);solute carrier family 39 (zinc transporter), member;to ZIP zinc transporter;Solute carrier family 39 (Zinc transpor…
COG0471	521.184	1.94359	0.412922	4.70692	2.51489e-06	0.000145145	P	Inorganic ion transport and metabolism	transporter;Sodium:sulfate symporter transmembrane region;dicarboxylate carrier protein;Anion transporter;Transporter;)transporter;Dicarboxylate carrier;Inherit from KOG: Solute carrier family 13;Citrate transporter;sodium sulfate;2-oxoglutarate malate translocator;)-transporter;Solute carrier family 13;Dicarboxylate carrier MatC domain protein;TrkA-C domain protein;Dicarboxylate carrier MatC dom…
COG0475	1749.76	1.2672	0.447263	2.83323	0.00460799	0.0425515	P	Inorganic ion transport and metabolism	Sodium hydrogen exchanger;Sodium/hydrogen exchanger family;hydrogen exchanger;sodium hydrogen;Na H antiporter;cation proton antiport protein;glutathione-regulated potassium-efflux system protein;TrkA-C domain;system (Protein;K homeostasis protein Kha1;system protein;Potassium hydrogen antiporter;Cation H exchanger;TrkA C-terminal domain protein;transmembrane and coiled-coil domains 3;antiporter
COG1178	619.704	1.48257	0.475135	3.12031	0.00180659	0.021787	P	Inorganic ion transport and metabolism	Binding-protein-dependent transport systems inner membrane component;abc transporter permease protein;ABC transporter, integral membrane protein;binding-protein-dependent transport systems inner membrane component;ABC, transporter;Binding-protein-dependent transport systems, inner membrane component;Binding-protein-dependent transport system inner membrane component;ABC transporter permease;ABC t…
COG2216	1089.95	-1.4187	0.477851	-2.96892	0.00298847	0.0309575	P	Inorganic ion transport and metabolism	One of the components of the high-affinity ATP-driven potassium transport (or KDP) system, which catalyzes the hydrolysis of ATP coupled with the exchange of hydrogen and potassium ions (By similarity)
COG2824	79.5961	-2.51155	0.778963	-3.22422	0.00126316	0.0174136	P	Inorganic ion transport and metabolism	Alkylphosphonate utilization operon protein PhnA;phnA protein;PhnA protein
COG3158	2687.84	-1.08805	0.311621	-3.49158	0.000480175	0.00852706	P	Inorganic ion transport and metabolism	Transport of potassium into the cell (By similarity);potassium transport system protein;transport of potassium into the cell;K+ potassium transporter
COG3230	91.3748	2.35114	0.838973	2.8024	0.00507238	0.045702	P	Inorganic ion transport and metabolism	Heme oxygenase;heme oxygenase
COG3256	1008.67	1.35475	0.490323	2.76298	0.00572762	0.0499056	P	Inorganic ion transport and metabolism	denitrification pathway;nitric oxide reductase;Nitric oxide reductase;Cytochrome C and Quinol oxidase polypeptide I;nitric-oxide reductase;Cytochrome B subunit of nitric oxide reductase;reductase
COG3263	189.195	2.51145	0.828621	3.03088	0.00243843	0.0271759	P	Inorganic ion transport and metabolism	Potassium proton antiporter;Sodium hydrogen exchanger;Participates in control of cell volume in low-osmolarity conditions (By similarity);TrkA-C domain;Transporter, monovalent cation proton antiporter-2 (CPA2) family;Sodium/hydrogen exchanger family;antiporter
COG3303	96.4488	5.31156	1.07789	4.92776	8.31775e-07	6.72074e-05	P	Inorganic ion transport and metabolism	Plays a role in nitrite reduction (By similarity);nitrite reductase
COG3376	77.7245	-2.38146	0.831816	-2.86296	0.004197	0.040309	P	Inorganic ion transport and metabolism	High-affinity;High-affinity nickel-transport protein;high-affinity nickel-transporter
COG4548	213.467	1.96801	0.615893	3.19538	0.00139646	0.0180487	P	Inorganic ion transport and metabolism	von Willebrand factor, type A;VWA;von willebrand factor, type a
COG4558	89.0033	-4.14835	0.769254	-5.39269	6.94102e-08	8.62822e-06	P	Inorganic ion transport and metabolism	Periplasmic binding protein;periplasmic;Periplasmic binding family protein 4;periplasmic binding protein;Periplasmic
COG4559	85.6169	-3.46246	0.804751	-4.30253	1.68858e-05	0.000628888	P	Inorganic ion transport and metabolism	Part of the ABC transporter complex HmuTUV involved in hemin import. Responsible for energy coupling to the transport system (By similarity);ABC transporter;abc transporter related
COG4590	25.5852	-4.57037	1.39957	-3.26555	0.00109253	0.0153524	P	Inorganic ion transport and metabolism	phosphate abc transporter;binding-protein-dependent transport systems inner membrane component
COG2015	120.521	3.42422	0.823381	4.15872	3.20029e-05	0.000994553	Q	Secondary metabolites biosysthesis,transport and catabolism	Metallo-beta-lactamase superfamily;domain protein;beta-lactamase domain protein;Beta-lactamase domain protein;alkyl sulfatase;Beta-lactamase domain-containing protein
COG3527	21.0647	6.74457	2.1002	3.2114	0.0013209	0.0174965	Q	Secondary metabolites biosysthesis,transport and catabolism	Alpha-acetolactate decarboxylase
COG3805	32.4517	-9.57323	1.9378	-4.94026	7.80174e-07	6.63559e-05	Q	Secondary metabolites biosysthesis,transport and catabolism	dopa 4,5-dioxygenase;Dopa 4,5-dioxygenase family
COG4308	36.4474	6.02456	1.78011	3.38438	0.000713395	0.0114143	Q	Secondary metabolites biosysthesis,transport and catabolism	limonene-12-epoxide hydrolase;Limonene-1,2-epoxide hydrolase catalytic domain
COG2200	250.186	-1.91791	0.634744	-3.02154	0.00251491	0.0272758	T	Signal transduction mechanisms	Response regulator receiver modulated diguanylate phosphodiesterase;Diguanylate phosphodiesterase;response regulator;Diguanylate cyclase phosphodiesterase;EAL;(EAL) domain protein;Inherit from proNOG: Diguanylate phosphodiesterase;EAL domain;signal transduction protein containing sensor and EAL domains;phosphodiesterase
COG2815	118.974	3.22981	0.898535	3.59452	0.000324984	0.00648364	T	Signal transduction mechanisms	PASTA domain-containing protein;serine threonine protein kinase;Serine Threonine protein kinase;Pasta domain containing protein
COG3290	29.4804	-5.14295	1.31362	-3.91509	9.03695e-05	0.00235544	T	Signal transduction mechanisms	signal transduction histidine kinase regulating citrate malate metabolism;sensory histidine kinase DcuS;Histidine kinase
COG3448	80.5228	-2.81072	0.779517	-3.60572	0.000311289	0.00636763	T	Signal transduction mechanisms	HPP family;CBS domain containing membrane protein
COG4191	309.635	2.62772	0.697242	3.76874	0.000164073	0.00373439	T	Signal transduction mechanisms	Histidine kinase;PAS PAC sensor signal transduction histidine kinase;HisKA;histidine Kinase;His Kinase A (phospho-acceptor) domain;c4-dicarboxylate transport sensor protein;signal transduction histidine kinase
COG4565	21.7429	-6.50547	1.79455	-3.62512	0.000288827	0.0059839	T	Signal transduction mechanisms	transcriptional regulatory protein
COG4999	28.5262	-9.39087	2.14288	-4.38236	1.17402e-05	0.000512762	T	Signal transduction mechanisms	Histidine kinase
COG5002	310.612	1.46164	0.473801	3.08493	0.00203603	0.0235017	T	Signal transduction mechanisms	Two-component system sensor histidine kinase;His Kinase A (phospho-acceptor) domain;Histidine kinase;sensor signal transduction histidine kinase;integral membrane sensor signal transduction histidine kinase;Y_Y_Y domain
COG5212	42.9992	-5.31712	1.12487	-4.72687	2.28004e-06	0.000136465	T	Signal transduction mechanisms	cyclic-AMP phosphodiesterase;phosphodiesterase;cAMP phosphodiesterases class-II
COG0341	1195.03	1.43723	0.410172	3.50398	0.000458352	0.00822997	U	Intracellular trafficking,secretion, and vesicular transport	Part of the Sec protein translocase complex. Interacts with the SecYEG preprotein conducting channel. SecDF uses the proton motive force (PMF) to complete protein translocation after the ATP-dependent function of SecA (By similarity)
COG0342	1806.7	1.68673	0.387893	4.34844	1.37109e-05	0.000568122	U	Intracellular trafficking,secretion, and vesicular transport	Part of the Sec protein translocase complex. Interacts with the SecYEG preprotein conducting channel. SecDF uses the proton motive force (PMF) to complete protein translocation after the ATP-dependent function of SecA (By similarity);membrane protein secd
COG1459	2227.79	1.09894	0.343906	3.19545	0.00139612	0.0180487	U	Intracellular trafficking,secretion, and vesicular transport	type II secretion system protein;general secretion pathway protein f;MSHA biogenesis protein MshG;type II secretion system;Type ii secretion system;General secretion pathway protein F;type ii secretion system;Type II secretion system;type IV pilin biogenesis protein;type 4 fimbrial assembly protein PilC;Pfam:GSPII_F;Type II secretion system F domain protein;Biogenesis protein;type II secretion sy…
COG3946	111.442	2.45934	0.732187	3.3589	0.000782528	0.0120435	U	Intracellular trafficking,secretion, and vesicular transport	virulence protein;virulence factor family protein
COG4962	868.255	1.54132	0.507307	3.03825	0.00237959	0.0267581	U	Intracellular trafficking,secretion, and vesicular transport	Pfam:GSPII_E;type II secretion system protein E;P-type conjugative transfer ATPase TrbB;Pilus assembly protein;p-type conjugative transfer atpase trbb;type ii secretion system protein e;conjugation;Secretion system protein;type ii iv secretion system protein
COG4964	408.832	1.44816	0.510376	2.83744	0.00454767	0.0422358	U	Intracellular trafficking,secretion, and vesicular transport	III secretion system protein;Type II and III secretion system protein;type II and III secretion system;Bacterial type II and III secretion system protein;Flp pilus assembly;Pilus assembly protein
COG4965	350.116	2.29566	0.584455	3.92787	8.57014e-05	0.00227038	U	Intracellular trafficking,secretion, and vesicular transport	type II secretion system;type II secretion system protein;Type ii secretion system;Type II secretion system;Flp pilus assembly protein TadB;type ii secretion system;integral membrane protein;secretion system
COG5158	313.232	2.06472	0.540846	3.81757	0.000134775	0.00315647	U	Intracellular trafficking,secretion, and vesicular transport	syntaxin binding protein;Sec1 family;Vacuolar protein sorting-associated protein;Syntaxin binding protein 3;vacuolar protein sorting 45 homolog (S. cerevisiae);vacuolar protein sorting-associated protein 45;vacuolar protein sorting 33 homolog A (S. cerevisiae);Vacuolar Protein;transport protein SLY1;Golgi transport protein Sly1;vacuolar sorting protein;Inherit from apiNOG: Vesicle transport prote…
COG1715	255.706	1.52121	0.541164	2.81099	0.004939	0.0448395	V	Defense mechanisms	Restriction system protein;Restriction;restriction endonuclease;Mrr restriction system protein;restriction;Restriction endonuclease;mrr restriction system protein;Inherit from eurNOG: Restriction
COG2348	822.516	4.14478	0.536729	7.72229	1.14259e-14	9.23215e-12	V	Defense mechanisms	Methicillin resistance protein;FemAB family;Catalyzes the formation of the pentaglycine interpeptide bridge, which is characteristic of the S.aureus peptidoglycan. Adds glycines 4 and 5 of the pentaglycine bridge, using glycyl- tRNA(Gly) as donor (By similarity);femAB family;Catalyzes the incorporation of the first glycine of the pentaglycine interpeptide bridge, which is characteristic of the S.…
COG2720	662.615	4.97075	0.537109	9.25464	2.14956e-20	3.47369e-17	V	Defense mechanisms	VanW family;VanW like protein;VanW-like protein;Vancomycin B-type resistance protein vanW
COG2746	78.3094	2.84931	0.944167	3.0178	0.00254618	0.0274308	V	Defense mechanisms	Aminoglycoside 3-N-acetyltransferase;Aminoglycoside;aminoglycoside n3'-acetyltransferase;aminoglycoside 3-N-acetyltransferase;aminoglycoside N3-acetyltransferase (EC 2.3.1.81);aminoglycoside N(3)-acetyltransferase;ec 2.3.1.81;aminoglycoside
COG4127	115.924	4.93745	0.886994	5.5665	2.59907e-08	3.81827e-06	V	Defense mechanisms	restriction endonuclease;Restriction endonuclease;Restriction
COG4615	90.0449	-3.13625	1.02315	-3.0653	0.00217454	0.0249223	V	Defense mechanisms	Cyclic peptide transporter;transporter;abc transporter, atp-binding protein
COG4767	45.5021	-4.27723	1.06212	-4.02707	5.64762e-05	0.00160115	V	Defense mechanisms	VanZ-like protein;Vanz family;Glycopeptide antibiotics resistance protein;VanZ like family
COG4823	204.643	5.72518	0.817835	7.00041	2.55222e-12	8.24877e-10	V	Defense mechanisms	Abortive infection bacteriophage resistance protein;Abi-like protein;Abi family

## Sheet: Table S10.3
Table S10.3. Full list of the functional genes annotated with the eggNOG database (only clusters of orthologous groups [COGs] were included) that are differentially abundant (P < 0.05 and |LFC| > 2) between Supra and Snow habitats.
	baseMean	log2FoldChange	lfcSE	stat	pvalue	padj	FunGrp	FunDesc1	FunDesc2
COG0055	1347.6	-2.27486	0.74208	-3.06552	0.00217295	0.0280918	C	Energy production and conversion	Produces ATP from ADP in the presence of a proton gradient across the membrane. The catalytic sites are hosted primarily by the beta subunits (By similarity);Produces ATP from ADP in the presence of a proton gradient across the membrane (By similarity);Produces ATP from ADP in the presence of a proton gradient across the membrane;H( )-transporting ATP synthase, subunit beta;ATP synthase alpha/bet…
COG1035	74.3412	-5.8694	1.30752	-4.48897	7.15697e-06	0.00039501	C	Energy production and conversion	hydrogenase, subunit beta;Coenzyme F420 hydrogenase/dehydrogenase, beta subunit N-term;Coenzyme F420 hydrogenase;Coenzyme F420 hydrogenase dehydrogenase, beta;Coenzyme F420 hydrogenase, subunit beta;hydrogenase subunit beta (EC 1.12.98.1);Coenzyme F420 hydrogenase dehydrogenase beta subunit domain protein;4Fe-4S ferredoxin iron-sulfur binding domain protein
COG1049	1253.51	2.61552	0.827782	3.15967	0.00157947	0.0223133	C	Energy production and conversion	Aconitate hydratase 2;Aconitate hydratase;Aconitate B N-terminal domain
COG1142	30.6755	-4.55884	1.28823	-3.53883	0.000401903	0.00851077	C	Energy production and conversion	4Fe-4S ferredoxin, iron-sulfur binding;Inherit from COG: 4Fe-4S Ferredoxin iron-sulfur binding domain protein;4Fe-4S Ferredoxin iron-sulfur binding domain protein
COG1148	135.864	7.16066	2.08702	3.43105	0.000601258	0.0112053	C	Energy production and conversion	FAD binding domain;heterodisulfide reductase subunit A;4Fe-4S ferredoxin iron-sulfur binding domain protein;Glucose inhibited division protein A;Inherit from bactNOG: Heterodisulfide reductase subunit A-like protein;4Fe-4S Ferredoxin iron-sulfur binding domain protein;fumarate reductase succinate dehydrogenase flavoprotein domain protein
COG1229	244.29	3.29771	1.07267	3.0743	0.00210996	0.0279161	C	Energy production and conversion	Formylmethanofuran dehydrogenase, subunit A;Formylmethanofuran dehydrogenase subunit A;formylmethanofuran dehydrogenase, subunit a
COG2221	23.7924	4.3505	1.45875	2.98236	0.00286039	0.034493	C	Energy production and conversion	sulfite reductase, dissimilatory-type subunit beta (EC 1.8.99.3);sulfite reductase, dissimilatory-type subunit alpha (EC 1.8.99.3);Sulfite reductase
COG2863	1010.65	2.95142	0.878372	3.3601	0.000779134	0.0136348	C	Energy production and conversion	cytochrome;cytochrome C, class I;Cytochrome;Cytochrome C class;Cytochrome c;Cytochrome c class I;cytochrome c;cytochrome C;cytochrome C family protein;electron transport chain
COG2878	899.027	4.59947	0.915933	5.02162	5.12371e-07	5.65579e-05	C	Energy production and conversion	electron transport complex, RnfABCDGE type, B subunit;Electron transport complex;Required for nitrogen fixation. May be part of a membrane complex functioning as an intermediate in the electron transport to nitrogenase (By similarity)
COG2993	478.819	3.00212	0.848833	3.53676	0.000405063	0.00851077	C	Energy production and conversion	cytochrome C;cbb3-type cytochrome c oxidase subunit II;Cytochrome c oxidase, cbb3-type subunit II;Cytochrome C oxidase, mono-heme subunit FixO;cytochrome c oxidase, cbb3-type, subunit ii;cytochrome C oxidase mono-heme subunit FixO;Cytochrome C oxidase, mono-heme subunit/FixO;cytochrome C oxidase;bifunctional cbb3-type cytochrome C oxidase subunit II cytochrome C
COG3038	320.38	2.19996	0.662009	3.32315	0.000890058	0.0148515	C	Energy production and conversion	Cytochrome B561;cytochrome b561;Cytochrome b561;cytochrome B561;Prokaryotic cytochrome b561;Cytochrome b(561)
COG3260	223.908	3.93678	1.06501	3.69648	0.000218606	0.00522833	C	Energy production and conversion	EchC subunit;NADH ubiquinone oxidoreductase 20 kDa subunit;NADH ubiquinone oxidoreductase 20 kda subunit;NADH ubiquinone oxidoreductase, 20 kda subunit;NADH ubiquinone oxidoreductase, 20 Kd subunit
COG3383	1845.91	2.58817	0.892394	2.90025	0.00372863	0.0391769	C	Energy production and conversion	formate dehydrogenase alpha subunit;formate dehydrogenase, alpha subunit;Formate dehydrogenase Alpha subunit;Formate dehydrogenase alpha;formate dehydrogenase subunit alpha;NADH-ubiquinone oxidoreductase-G iron-sulfur binding region;Molybdopterin oxidoreductase Fe4S4 domain;formate dehydrogenase;Formate dehydrogenase, alpha subunit;Formate dehydrogenase subunit alpha;Molydopterin dinucleotide bin…
COG4656	814.944	4.79014	0.848422	5.64595	1.64275e-08	3.99157e-06	C	Energy production and conversion	Required for nitrogen fixation. May be part of a membrane complex functioning as an intermediate in the electron transport to nitrogenase (By similarity);respiratory-chain NADH dehydrogenase domain, 51 kda subunit
COG4657	185.238	3.64345	0.983757	3.70361	0.000212553	0.00516972	C	Energy production and conversion	Required for nitrogen fixation. May be part of a membrane complex functioning as an intermediate in the electron transport to nitrogenase (By similarity);electron transport complex, RnfABCDGE type, A subunit;Electron transport complex;Electron transport complex, RnfABCDGE type, A subunit
COG4658	797.65	4.67781	1.007	4.64529	3.39599e-06	0.000243662	C	Energy production and conversion	electron transport complex RnfABCDGE type D subunit;Required for nitrogen fixation. May be part of a membrane complex functioning as an intermediate in the electron transport to nitrogenase (By similarity);Electron transport complex, RnfABCDGE type, D subunit;Electron transport complex
COG4659	459.829	4.68066	0.831906	5.62643	1.83981e-08	3.99157e-06	C	Energy production and conversion	Electron transport complex, RnfABCDGE type, G subunit;Electron transport complex
COG4660	703.947	5.35184	0.946595	5.65379	1.56952e-08	3.99157e-06	C	Energy production and conversion	Required for nitrogen fixation. May be part of a membrane complex functioning as an intermediate in the electron transport to nitrogenase (By similarity);electron transport complex, RnfABCDGE type, E subunit;Rnf-Nqr subunit, membrane protein
COG4925	6.93085	-6.09495	2.17032	-2.80833	0.00497999	0.0476419	C	Energy production and conversion	Inherit from COG: Low-potential electron donor to a number of redox enzymes (By similarity)
COG3087	480.107	4.57898	0.841692	5.4402	5.32196e-08	8.48557e-06	D	Cell cycle control,cell division,chromosome partitioning	Sporulation related domain;Sporulation related protein;Sporulation domain-containing protein;sporulation
COG5537	25.7174	7.97604	2.43059	3.28153	0.00103247	0.0164112	D	Cell cycle control,cell division,chromosome partitioning	STAG domain;cohesin subunit;Stromal antigen;cohesin complex;Nuclear cohesin complex subunit (Psc3);cohesin complex subunit
COG0067	131.791	2.30127	0.656986	3.50276	0.000460462	0.00928459	E	Amino acid transport and metabolism	glutamine amidotransferase, class-II;Glutamine amidotransferase;glutamine amidotransferase-like protein;glutamine amidotransferase;glutamate synthase
COG0070	100.729	2.32936	0.733915	3.17388	0.00150413	0.0218024	E	Amino acid transport and metabolism	Glutamate synthase subunit;FwdC FmdC family protein;Glutamate synthase alpha subunit domain protein;Glutamate synthase;Gxgxg motif-containing protein;glutamate synthase
COG0077	182.975	-3.44834	1.04139	-3.31128	0.000928697	0.0153182	E	Amino acid transport and metabolism	Prephenate dehydratase;Prephenate dehydratase (EC 4.2.1.51);chorismate mutase
COG1114	13.444	-4.75161	1.60514	-2.96024	0.00307403	0.0352899	E	Amino acid transport and metabolism	Branched-chain amino acid transport system;branched-chain amino acid transport system II carrier protein;amino acid transport system II carrier protein
COG1166	523.324	-2.2449	0.649044	-3.45878	0.000542638	0.0102459	E	Amino acid transport and metabolism	Orn DAP Arg decarboxylase 2;orn dap arg decarboxylase 2;Catalyzes the biosynthesis of agmatine from arginine (By similarity);arginine decarboxylase (EC 4.1.1.19);decarboxylase;Pyridoxal-dependent decarboxylase, C-terminal sheet domain
COG1362	175.656	4.32238	0.809814	5.3375	9.42368e-08	1.3523e-05	E	Amino acid transport and metabolism	M18 family aminopeptidase;Aminopeptidase I zinc metalloprotease (M18);aspartyl aminopeptidase;aspartyl
COG1897	24.4464	-3.54493	1.20516	-2.94147	0.00326656	0.0369096	E	Amino acid transport and metabolism	Homoserine O-transsuccinylase
COG2066	61.5816	-6.27217	1.45563	-4.30891	1.64061e-05	0.000759446	E	Amino acid transport and metabolism	glutaminase EC 3.5.1.2;Glutaminase;glutaminase (EC 3.5.1.2)
COG2873	362.19	-2.09955	0.683264	-3.07282	0.00212045	0.0279161	E	Amino acid transport and metabolism	o-acetylhomoserine;O-Acetylhomoserine;O-acetylhomoserine;O-acetylhomoserine O-acetylserine sulfhydrylase;cysteine synthase activity;DegT/DnrJ/EryC1/StrS aminotransferase family;O-acetylhomoserine aminocarboxypropyltransferase (EC 2.5.1.49);O-acetylhomoserine O-acetylserine sulfhydrylase (EC 2.5.1.49);ec 2.5.1.49;o-acetylhomoserine o-acetylserine sulfhydrylase;Cys/Met metabolism PLP-dependent enzy…
COG2988	40.3208	-4.40853	1.10277	-3.99767	6.39697e-05	0.00199558	E	Amino acid transport and metabolism	Aspartoacylase (EC 3.5.1.15);Transforms N(2)-succinylglutamate into succinate and glutamate (By similarity);aspartoacylase (aminocyclase)
COG3186	7813.18	6.33932	1.3318	4.75997	1.93625e-06	0.000163442	E	Amino acid transport and metabolism	Phenylalanine 4-monooxygenase;hydroxylase;phenylalanine 4-monooxygenase (EC 1.14.16.1);Biopterin-dependent aromatic amino acid hydroxylase;Phenylalanine-4-hydroxylase;Tyrosine hydroxylase;Phenylalanine hydroxylase;Aromatic amino acid hydroxylase;oxidoreductase activity, acting on paired donors, with incorporation or reduction of molecular oxygen, reduced pteridine as one donor, and incorporation …
COG3799	7.82663	-4.41572	1.5652	-2.82119	0.00478465	0.0467982	E	Amino acid transport and metabolism	Methylaspartate ammonia-lyase
COG3977	43.9383	-7.84608	1.91732	-4.09221	4.27285e-05	0.0014955	E	Amino acid transport and metabolism	Aminotransferase;valine-pyruvate transaminase
COG4262	107.069	-4.44911	1.18375	-3.75849	0.000170944	0.00457578	E	Amino acid transport and metabolism	Catalyzes the production of spermidine from putrescine and decarboxylated S-adenosylmethionine (dcSAM), which serves as an aminopropyl donor (By similarity);synthase;Spermidine synthase;Spermine/spermidine synthase
COG4401	38.5346	-5.92907	1.4041	-4.22269	2.41405e-05	0.000962269	E	Amino acid transport and metabolism	Chorismate mutase;chorismate mutase
COG4448	90.6365	-3.23535	0.924474	-3.49966	0.000465847	0.00928459	E	Amino acid transport and metabolism	L-asparaginase II;l-asparaginase ii;L-asparaginase ii;L-Asparaginase II
COG4583	89.0419	2.16103	0.739679	2.92158	0.00348259	0.0390431	E	Amino acid transport and metabolism	Sarcosine oxidase, gamma subunit;Sarcosine oxidase, gamma subunit family
COG4674	144.62	-2.41965	0.70815	-3.41686	0.000633481	0.0115069	E	Amino acid transport and metabolism	ABC, transporter;abc transporter atp-binding protein;ABC transporter, ATP-binding protein;ABC transporter, (ATP-binding protein);abc transporter, ATP-binding protein;transport system, ATP-binding protein;Tellurite resistance protein TerB;ABC transporter;Branched-chain amino acid ATP-binding cassette transporter;amino acid ABC transporter, ATP-binding protein;urea ABC transporter ATP-binding prote…
COG0046	794.264	-2.6638	0.782989	-3.40209	0.00066872	0.0118471	F	Nucleotide transport and metabolism	phosphoribosylformylglycinamidine synthase ii;Phosphoribosylformylglycinamidine synthase II;phosphoribosylformylglycinamidine synthase;Formylglycinamide ribotide synthetase;phosphoribosylformylglycinamidine synthase II (EC 6.3.5.3);AIR synthase related protein, C-terminal domain;synthase II (EC 6.3.5.3);Phosphoribosylformylglycinamidine (FGAM) synthase
COG0047	368.937	-2.21362	0.710106	-3.11732	0.00182506	0.0248563	F	Nucleotide transport and metabolism	Phosphoribosylformylglycinamidine synthase I;phosphoribosylformylglycinamidine synthase;Phosphoribosylformylglycinamidine synthase I (FGAM synthase I);Inherit from verNOG: Phosphoribosylformylglycinamidine synthase
COG4741	26.631	6.43621	2.28263	2.81964	0.00480776	0.0467982	F	Nucleotide transport and metabolism	Holliday junction resolvase-like protein;holliday junction resolvase-like protein
COG0033	1724.23	3.46159	0.983138	3.52097	0.000429978	0.00881455	G	Carbohydrate transport and metabolism	phosphoglucomutase EC 5.4.2.2;Phosphoglucomutase (EC 5.4.2.2;Phosphoglucomutase/phosphomannomutase, C-terminal domain;Phosphoglucomutase phosphomannomutase alpha beta alpha domain I;Phosphoglucomutase;K01835 phosphoglucomutase EC 5.4.2.2;Phosphoglucomutase/phosphomannomutase, alpha/beta/alpha domain III;phosphoglucomutase, alpha-D-glucose phosphate-specific;phosphoglucomutase
COG1080	991.547	3.06184	0.916735	3.33994	0.000837971	0.0141469	G	Carbohydrate transport and metabolism	General (non sugar-specific) component of the phosphoenolpyruvate-dependent sugar phosphotransferase system (sugar PTS). This major carbohydrate active-transport system catalyzes the phosphorylation of incoming sugar substrates concomitantly with their translocation across the cell membrane. Enzyme I transfers the phosphoryl group from phosphoenolpyruvate (PEP) to the phosphoryl carrier protein (…
COG1494	77.5356	-3.2971	0.846268	-3.89605	9.77734e-05	0.00298521	G	Carbohydrate transport and metabolism	Bacterial fructose-1,6-bisphosphatase, glpX-encoded;fructose-1,6-bisphosphatase;Fructose-1,6-bisphosphatase;Catalyzes the hydrolysis of fructose 1,6-bisphosphate (Fru 1,6-P2) and sedoheptulose 1,7-bisphosphate (Sed 1,7-P2) to fructose 6-phosphate and sedoheptulose 7-phosphate, respectively (By similarity);fructose-1-6-bisphosphatase
COG1795	319.838	3.75179	0.674563	5.56182	2.66982e-08	4.789e-06	G	Carbohydrate transport and metabolism	Formaldehyde-activating enzyme;formaldehyde-activating enzyme;Formaldehyde-activating enzyme (Fae)
COG1925	440.131	3.96447	0.955265	4.15012	3.32294e-05	0.00125485	G	Carbohydrate transport and metabolism	Phosphocarrier protein (HPr);phosphocarrier protein;HPr family;phosphocarrier protein hpr;Phosphocarrier protein HPR;phosphotransferase system, phosphocarrier protein hpr;phosphocarrier protein (HPr;phosphocarrier protein (HPr);phosphocarrier protein HPr;Phosphotransferase system, phosphocarrier protein HPr;Phosphocarrier Protein
COG2140	1470.85	7.55184	1.4764	5.11502	3.13701e-07	3.75134e-05	G	Carbohydrate transport and metabolism	glucose-6-phosphate isomerase;Oxalate decarboxylase;Pfam:Mif2;Phosphohexose isomerase;Cupin 2, conserved barrel domain protein;oxalate decarboxylase;Glucose-6-phosphate isomerase (GPI);Cupin_1
COG2182	36.9719	-4.40536	1.48202	-2.97253	0.0029536	0.0349286	G	Carbohydrate transport and metabolism	extracellular solute-binding protein;extracellular solute-binding protein, family 1;Periplasmic protein;Extracellular solute-binding protein family 1;Bacterial extracellular solute-binding protein;ABC transporter substrate binding protein;extracellular solute-binding protein family 1
COG2893	739.195	4.92398	1.16401	4.2302	2.33487e-05	0.000957297	G	Carbohydrate transport and metabolism	PTS system fructose subfamily IIA component;PTS System;PTS system, fructose;pts system fructose subfamily IIa component;pts system;PTS system fructose IIA component
COG3010	30.5532	-5.80608	1.40845	-4.12232	3.75083e-05	0.00138011	G	Carbohydrate transport and metabolism	Converts N-acetylmannosamine-6-phosphate (ManNAc-6-P) to N-acetylglucosamine-6-phosphate (GlcNAc-6-P) (By similarity);Converts N-acetylmannosamine-6-phosphate (ManNAc-6-P) to N-acetylglucosamine-6-phosphate (GlcNAc-6-P)
COG3732	6.89464	-5.58177	1.93857	-2.87932	0.00398534	0.0411436	G	Carbohydrate transport and metabolism	PTS system glucitol sorbitol-specific;Phosphotransferase;Pts system, glucitol sorbitol-specific;PTS system, glucitol sorbitol-specific, IIBC component
COG4130	23.9281	-8.01501	1.70537	-4.69987	2.60332e-06	0.000196619	G	Carbohydrate transport and metabolism	Xylose isomerase-like TIM barrel;Xylose isomerase domain-containing protein
COG4409	17.7089	-5.25966	1.54138	-3.4123	0.000644164	0.0115547	G	Carbohydrate transport and metabolism	Inherit from bctoNOG: Glycosyl hydrolase BNR repeat-containing protein;Sialidase (Precursor);Trans-sialidase;BNR/Asp-box repeat;BNR Asp-box repeat protein;sialidase
COG4632	50.721	4.64752	1.60236	2.90043	0.00372654	0.0391769	G	Carbohydrate transport and metabolism	Exopolysaccharide biosynthesis protein;Exopolysaccharide biosynthesis protein related to N-acetylglucosamine-1-phosphodiester;N-acetylglucosamine-1-phosphodiester alpha-N- acetylglucosaminidase-like protein exopolysaccharide biosynthesis protein;Predicted periplasmic protein (DUF2233)
COG4813	15.2555	-4.82604	1.61334	-2.99133	0.00277769	0.0337795	G	Carbohydrate transport and metabolism	Trehalose utilization protein;Trehalose utilisation
COG0285	3665.35	2.73362	0.939457	2.90979	0.00361672	0.0391769	H	Coenzyme transport and metabolism	Bifunctional protein FolC;bifunctional folylpolyglutamate synthase dihydrofolate synthase;folylpolyglutamate synthase dihydrofolate synthase;folylpolyglutamate synthase;Folylpolyglutamate synthase;Folyl-polyglutamate synthase;folylpolyglutamate synthase Dihydrofolate synthase;FolC bifunctional protein;Mur ligase middle domain;Catalyzes conversion of folates to polyglutamate derivatives allowing c…
COG0351	1225.12	3.17976	0.948499	3.35241	0.0008011	0.0138504	H	Coenzyme transport and metabolism	Phosphomethylpyrimidine kinase;phosphomethylpyrimidine kinase
COG0368	3092.18	4.8631	1.06742	4.55596	5.21473e-06	0.000325354	H	Coenzyme transport and metabolism	Joins Ado-cobinamide-GDP and alpha-ribazole to generate adenosylcobalamin (Ado-cobalamin) (By similarity)
COG0502	2711.7	2.88619	0.957389	3.01465	0.00257277	0.0321037	H	Coenzyme transport and metabolism	Catalyzes the conversion of dethiobiotin (DTB) to biotin by the insertion of a sulfur atom into dethiobiotin via a radical- based mechanism (By similarity);Radical SAM domain protein;Biotin and Thiamin Synthesis associated domain;radical SAM domain protein;BATS;biotin synthase;Elp3
COG1492	1747.35	3.95261	0.904795	4.36851	1.25095e-05	0.000641111	H	Coenzyme transport and metabolism	Catalyzes amidations at positions B, D, E, and G on adenosylcobyrinic A,C-diamide. NH(2) groups are provided by glutamine, and one molecule of ATP is hydrogenolyzed for each amidation (By similarity);catalyzes amidations at positions B, D, E, and G on adenosylcobyrinic A,C-diamide. NH(2) groups are provided by glutamine, and one molecule of ATP is hydrogenolyzed for each amidation (By similarity)
COG1587	343.87	3.34447	0.829405	4.03236	5.52184e-05	0.00176085	H	Coenzyme transport and metabolism	uroporphyrinogen III synthase;uroporphyrinogen iii synthase hem4;Uroporphyrinogen-III synthase;Uroporphyrinogen-III synthase HemD;uroporphyrinogen-III synthase (EC 4.2.1.75);ANTAR domain;uroporphyrinogeN-iii synthase;Uroporphyrinogen III synthase HEM4;synthase;Uroporphyrinogen III synthase;bifunctional uroporphyrinogen-III synthetase response regulator;Uroporphyrinogen-III Synthase
COG1713	10.9918	-5.87403	1.79125	-3.27928	0.00104071	0.0164112	H	Coenzyme transport and metabolism	Metal dependent phosphohydrolase;hydrolase;HD domain
COG1767	99.1148	2.90691	0.887877	3.27401	0.00106034	0.016539	H	Coenzyme transport and metabolism	Triphosphoribosyl-dephospho-CoA protein;Involved in the formation of 2-(5''-phosphoribosyl)-3'- dephosphocoenzyme-A, the prosthetic group of the acyl-carrier protein of the malonate decarboxylase (By similarity);triphosphoribosyl-dephospho-CoA synthase
COG2038	1260.42	3.23985	0.859218	3.77069	0.000162796	0.00457578	H	Coenzyme transport and metabolism	Catalyzes the synthesis of alpha-ribazole-5'-phosphate from nicotinate mononucleotide (NAMN) and 5,6- dimethylbenzimidazole (DMB) (By similarity);UPF0284 protein
COG2082	68.5195	-3.51062	1.20895	-2.90385	0.00368599	0.0391769	H	Coenzyme transport and metabolism	precorrin-8X methylmutase CbiC CobH;Precorrin-8X methylmutase;Precorrin-8x methylmutase;precorrin-8x methylmutase
COG2241	48.0972	6.92749	1.54137	4.49438	6.97719e-06	0.00039501	H	Coenzyme transport and metabolism	Precorrin-6y C5,15-methyltransferase (Decarboxylating), CbiE subunit;Tetrapyrrole (Corrin/Porphyrin) Methylases;Precorrin-6Y
COG3071	158.259	2.85886	0.984064	2.90515	0.00367076	0.0391769	H	Coenzyme transport and metabolism	HemY domain protein;HemY protein;HemY protein N-terminus
COG3161	145.079	2.79391	0.641279	4.35678	1.3199e-05	0.000653124	H	Coenzyme transport and metabolism	Removes the pyruvyl group from chorismate, with concomitant aromatization of the ring, to provide 4- hydroxybenzoate (4HB) for the ubiquinone pathway (By similarity);Protein of unknown function (DUF98);4-hydroxybenzoate synthetase (chorismate lyase)
COG3572	41.3159	-4.22701	1.32824	-3.18242	0.00146052	0.0216067	H	Coenzyme transport and metabolism	Glutamate--cysteine ligase;glutamate--cysteine ligase
COG1206	96.9088	-2.47221	0.773528	-3.19601	0.00139341	0.0210478	J	Translation,ribosomal structure biogenesis	Catalyzes the folate-dependent formation of 5-methyl- uridine at position 54 (M-5-U54) in all tRNAs (By similarity)
COG2123	47.0911	5.68929	1.5722	3.61868	0.000296112	0.00663939	J	Translation,ribosomal structure biogenesis	3' exoribonuclease family, domain 1;exosome complex exonuclease rrp45;U2 snRNP-associated SURP domain containing;3' exoribonuclease family, domain 2;Non-catalytic component of the RNA exosome complex which has 3'- 5' exoribonuclease activity and participates in a multitude of cellular RNA processing and degradation events. In the nucleus, the RNA exosome complex is involved in proper maturation o…
COG2302	39.7096	-8.72709	1.79624	-4.85853	1.18261e-06	0.000106066	J	Translation,ribosomal structure biogenesis	s4 domain protein;S4 domain protein
COG1695	317.379	-3.0576	0.820604	-3.72604	0.000194513	0.00489694	K	Transcription	Transcriptional regulator;transcriptional regulator;family Transcriptional regulator;family transcriptional regulator;Family Transcriptional Regulator;Transcriptional regulator PadR-like family;Transcriptional regulator, PadR-like family;PadR family Transcriptional regulator;transcriptional regulator PadR family;Transcriptional Regulator, PadR-like family;PadR family transcriptional regulator;Tra…
COG2901	244.047	3.57004	1.2037	2.96588	0.00301822	0.0349286	K	Transcription	DNA-binding protein fis;Activates ribosomal RNA transcription. Plays a direct role in upstream activation of rRNA promoters (By similarity)
COG2944	189.397	2.65181	0.792263	3.34713	0.000816534	0.0139491	K	Transcription	Transcriptional Regulator, XRE family;Helix-turn-helix;Transcriptional regulator;virulence gene repressor rsal;Transcriptional regulator (XRE family;virulence gene repressor;Inherit from proNOG: virulence gene repressor;transcriptional regulator, XRE family;Helix-turn-helix domain protein;XRE family Transcriptional regulator;Xre family transcriptional regulator;transcriptional regulator;HTH_XRE
COG3283	9.49632	-5.09375	1.80729	-2.81844	0.00482575	0.0467982	K	Transcription	transcriptional regulator TyrR;Transcriptional regulator
COG3655	33.5967	-3.61106	1.2689	-2.84583	0.0044296	0.0444509	K	Transcription	Transcriptional regulator;Xre family transcriptional regulator;transcriptional regulator;XRE family transcriptional regulator;HTH_XRE;Helix-turn-helix;Inherit from bactNOG: transcriptional regulator
COG0550	283.639	-2.63237	0.79998	-3.29054	0.00099995	0.0161228	L	Replication,recombination and repair	Releases the supercoiling and torsional tension of DNA, which is introduced during the DNA replication and transcription, by transiently cleaving and rejoining one strand of the DNA duplex. Introduces a single-strand break via transesterification at a target site in duplex DNA. The scissile phosphodiester is attacked by the catalytic tyrosine of the enzyme, resulting in the formation of a DNA-(5'…
COG0582	6196.46	2.13748	0.705953	3.02779	0.00246346	0.0310094	L	Replication,recombination and repair	integrase family;Integrase;Phage integrase;Site-specific tyrosine recombinase, which acts by catalyzing the cutting and rejoining of the recombining DNA molecules. The XerC-XerD complex is essential to convert dimers of the bacterial chromosome into monomers to permit their segregation at cell division. It also contributes to the segregational stability of plasmids (By similarity);Phage integrase…
COG0675	937.359	-3.12632	0.833224	-3.75207	0.000175378	0.00457578	L	Replication,recombination and repair	Transposase;transposase, IS605 OrfB family;Transposase (IS605;Transposase, is605 orfb family;transposase;Transposase, IS605 OrfB family;IS605 family transposase OrfB;transposase IS605;ISSoc9, transposase;Pfam:Transposase_35;DNA (cytosine-5-)-methyltransferase (EC 2.1.1.37);transposase IS605 family;Pfam:Transposase_2;Transposase IS605 OrfB;Pfam:HTH_14;ISSoc1, transposase;transposase IS605 OrfB fam…
COG1074	1392.5	2.92751	0.593511	4.93254	8.11677e-07	7.76504e-05	L	Replication,recombination and repair	uvrd rep helicase;UvrD REP helicase;uvrD Rep helicase;Uvrd rep helicase;Exodeoxyribonuclease V beta subunit;exodeoxyribonuclease V beta;UvrD/REP helicase N-terminal domain;The heterodimer acts as both an ATP-dependent DNA helicase and an ATP-dependent, dual-direction single-stranded exonuclease. Recognizes the chi site generating a DNA molecule suitable for the initiation of homologous recombinat…
COG1662	613.769	-4.29216	1.43026	-3.00097	0.0026912	0.0330074	L	Replication,recombination and repair	Pfam:Transposase_27;IS1 transposase;Iso-IS1 ORF2;is1 orf2;IS1 Transposase;Insertion element IS1 1 5 6 protein insB;Transposase;K07480 insertion element IS1 protein InsB
COG1743	75.2015	-3.68546	1.11972	-3.29143	0.000996793	0.0161228	L	Replication,recombination and repair	Protein of unknown function (DUF1156);DNA methylase;Pfam:Transposase_17;DNA methylase containing a Zn-ribbon;dNA methylase;adenine-specific DNA methylase;DNA methylase N-4 N-6 domain protein
COG3464	4371.32	2.27528	0.796784	2.85559	0.00429575	0.0434113	L	Replication,recombination and repair	Transposase, TnpA;Transposase;ISBma1, transposase;transposase, IS204 IS1001 IS1096 IS1165 family protein;transposase IS204 IS1001 IS1096 IS1165 family protein;transposase;Inherit from COG: transposase;Inherit from firmNOG: Transposase;is204 is1001 is1096 is1165;Pfam:Transposase_12;Inherit from bactNOG: Transposase
COG4389	812.958	2.20135	0.715196	3.07797	0.00208418	0.0279161	L	Replication,recombination and repair	site-specific recombinase;Site-specific recombinase;Adventurous gliding motility protein
COG5235	147.5	23.2156	3.90784	5.94077	2.83693e-09	2.0355e-06	L	Replication,recombination and repair	Replication Protein;Oligonucleotide oligosaccharide-binding fold containing 1
COG5534	161.842	3.81336	1.2833	2.97154	0.00296311	0.0349286	L	Replication,recombination and repair	replication;Replication initiator protein A;Replication protein a;replication initiator and transcription repressor protein;Inherit from proNOG: replication;Inherit from bactNOG: Replication initiator protein A
COG5659	601.223	-4.01556	0.770793	-5.20965	1.892e-07	2.4682e-05	L	Replication,recombination and repair	Transposase, IS4 family protein;Transposase;transposase;Pfam:Transposase_11;Inherit from bactNOG: Transposase;Inherit from arCOG: Transposase (IS4);Inherit from COG: transposase;Inherit from proNOG: transposase
COG0815	2217.86	2.62937	0.857005	3.06809	0.0021543	0.0280918	M	Cell wall/membrance/envelope biogenesis	Transfers the fatty acyl group on membrane lipoproteins (By similarity)
COG1452	695.067	2.06622	0.687968	3.00336	0.00267014	0.0330074	M	Cell wall/membrance/envelope biogenesis	involved in the assembly of LPS in the outer leaflet of the outer membrane. Determines N-hexane tolerance and is involved in outer membrane permeability. Essential for envelope biogenesis (By similarity);Involved in the assembly of LPS in the outer leaflet of the outer membrane. Determines N-hexane tolerance and is involved in outer membrane permeability. Essential for envelope biogenesis (By sim…
COG1686	877.407	1.62639	0.567415	2.86632	0.00415275	0.0425657	M	Cell wall/membrance/envelope biogenesis	Peptidase S11, D-alanyl-D-alanine carboxypeptidase 1;Carboxypeptidase;ec 3.4.16.4;carboxypeptidase;D-alanyl-D-alanine carboxypeptidase;d-alanyl-d-alanine carboxypeptidase;serine-type D-Ala-D-Ala carboxypeptidase;D-alanyl-D-alanine endopeptidase;D-Alanyl-D-Alanine;Serine-type D-Ala-D-Ala carboxypeptidase;serine-type D-ala-D-ala carboxypeptidase;Peptidase S11 D-alanyl-D-alanine carboxypeptidase 1
COG2327	81.3532	-3.7785	1.18605	-3.18578	0.00144365	0.0215795	M	Cell wall/membrance/envelope biogenesis	Polysaccharide pyruvyl transferase;pyruvyl transferase
COG2825	422.404	3.8928	0.957726	4.06463	4.81097e-05	0.00156903	M	Cell wall/membrance/envelope biogenesis	outer membrane chaperone Skp (OmpH);outer membrane chaperone skp;Molecular chaperone that interacts specifically with outer membrane proteins, thus maintaining the solubility of early folding intermediates during passage through the periplasm (By similarity);Skp-like protein
COG2829	109.577	2.64438	0.702895	3.76213	0.000168472	0.00457578	M	Cell wall/membrance/envelope biogenesis	Phospholipase;Phospholipase A(1);phospholipase
COG2982	2380.79	4.23039	0.753189	5.61664	1.94711e-08	3.99157e-06	M	Cell wall/membrance/envelope biogenesis	AsmA family;asma family;AsmA protein;asmA family
COG3040	259.049	2.53171	0.677196	3.73852	0.000185109	0.00474342	M	Cell wall/membrance/envelope biogenesis	lipocalin family;Outer membrane lipoprotein;Lipocalin-like domain;temperature-induced lipocalin;Lipocalin;lipoprotein Blc;outer membrane lipoprotein;Apolipoprotein D;Lipocalin / cytosolic fatty-acid binding protein family
COG3317	428.947	3.18251	0.696393	4.56999	4.87743e-06	0.000318142	M	Cell wall/membrance/envelope biogenesis	(Lipo)protein;(LipO)protein;Part of the outer membrane protein assembly complex, which is involved in assembly and insertion of beta-barrel proteins into the outer membrane (By similarity)
COG3409	199.251	-3.49974	1.11491	-3.13904	0.00169501	0.0233879	M	Cell wall/membrance/envelope biogenesis	N-acetylmuramoyl-L-alanine amidase;Peptidoglycan-binding;Putative peptidoglycan binding domain;Peptidoglycan-binding domain 1 protein;domain-containing protein;peptidoglycan-binding domain 1;Penicillin-insensitive murein endopeptidase;Papain-like cysteine protease AvrRpt2;Inherit from bactNOG: Peptidoglycan-binding domain 1 protein;Peptidase M15;Inherit from COG: Peptidoglycan-binding domain 1 pr…
COG3713	120.795	3.36033	1.07857	3.11554	0.00183607	0.0248563	M	Cell wall/membrance/envelope biogenesis	MltA-interacting MipA;MltA-interacting MipA family protein;MltA-interacting protein MipA;MltA-interacting protein;MipA family
COG4261	732.106	4.0539	0.855424	4.73905	2.14718e-06	0.000171178	M	Cell wall/membrance/envelope biogenesis	Bacterial lipid A biosynthesis acyltransferase;Acyltransferase;lipid A biosynthesis acyltransferase;Lipid A biosynthesis acyltransferase
COG5555	25.7409	-8.08656	1.84702	-4.37816	1.19688e-05	0.000636118	N	Cell motibility	;metallophosphoesterase
COG3190	10.8343	-6.83357	1.88404	-3.62707	0.000286653	0.00652932	N	Cell motibility	flagellar biosynthesis protein, FliO;flagellar biosynthesis protein;flagellar biosynthesis protein fliO;flagellar;Flagellar biosynthesis protein, FliO
COG0459	1293.95	-1.9906	0.685791	-2.90263	0.00370046	0.0391769	O	Posttranslational modification,protein turnover,chaperones	Prevents misfolding and promotes the refolding and proper assembly of unfolded polypeptides generated under stress conditions (By similarity);t-complex protein 1;TCP-1/cpn60 chaperonin family;T-complex protein 1 epsilon subunit;heat shock protein;t-complex protein 1, alpha subunit (tcp-1-alpha);Chaperonin containing Tcp1, subunit 3 (Gamma);Heat shock protein;t-complex protein 1, eta subunit (tcp-…
COG1067	711.215	3.23475	1.08951	2.96901	0.00298763	0.0349286	O	Posttranslational modification,protein turnover,chaperones	Atp-dependent protease;Peptidase S16, lon domain protein;ATP-dependent protease;Magnesium chelatase, subunit ChlI;peptidase S16, lon domain-containing protein;Lon protease (S16) C-terminal proteolytic domain;protease
COG1281	506.043	2.36841	0.84157	2.81428	0.00488864	0.0470819	O	Posttranslational modification,protein turnover,chaperones	Redox regulated molecular chaperone. Protects both thermally unfolding and oxidatively damaged proteins from irreversible aggregation. Plays an important role in the bacterial defense system toward oxidative stress (By similarity)
COG2518	1415.07	2.59158	0.89176	2.90614	0.00365922	0.0391769	O	Posttranslational modification,protein turnover,chaperones	Catalyzes the methyl esterification of L-isoaspartyl residues in peptides and proteins that result from spontaneous decomposition of normal L-aspartyl and L-asparaginyl residues. It plays a role in the repair and or degradation of damaged proteins (By similarity);O-methyltransferase (EC 2.1.1.77);o-methyltransferase;O-methyltransferase EC 2.1.1.77;O-Methyltransferase;Protein-L-isoaspartate O-meth…
COG2844	851.89	1.93331	0.689638	2.80337	0.0050572	0.0480602	O	Posttranslational modification,protein turnover,chaperones	Modifies, by uridylylation or deuridylylation the PII (GlnB) regulatory protein (By similarity);Adenylation and deadenylation of glutamate--ammonia ligase (By similarity)
COG3484	455.125	2.70785	0.759315	3.56618	0.000362226	0.00787566	O	Posttranslational modification,protein turnover,chaperones	Proteasome subunit;20S proteasome, A and B subunits;proteasome-type protease;20S proteasome a and b subunits;Inherit from proNOG: 20S proteasome, A and B subunits
COG3526	246.256	2.90913	1.0303	2.82357	0.00474924	0.0467982	O	Posttranslational modification,protein turnover,chaperones	SelT SelW selH;selenoprotein;selenoprotein W-related protein;SelT selW selH;Rdx family
COG4759	26.4138	-8.04064	2.17036	-3.70475	0.000211602	0.00516972	O	Posttranslational modification,protein turnover,chaperones	Sucrase/ferredoxin-like
COG4783	1583.43	3.19012	0.704586	4.52765	5.96425e-06	0.000356612	O	Posttranslational modification,protein turnover,chaperones	peptidase M48, Ste24p;Peptidase family M48;peptidase, M48;Peptidase M48, Ste24p;peptidase m48, ste24p;Peptidase M48;Peptidase M48 Ste24p
COG5077	514.476	5.06909	1.61328	3.14211	0.00167735	0.0233689	O	Posttranslational modification,protein turnover,chaperones	Ubiquitin family;Inherit from KOG: ubiquitin carboxyl-terminal hydrolase;ubiquitin carboxyl-terminal hydrolase;Ubiquitin carboxyl-terminal hydrolase;ubiquitin specific peptidase 48;Hydrolase;Ubiquitin C-terminal hydrolase;Domain of unknown function (DUF3517);hydrolase;ubiquitin carboxyl-terminal hydrolase 5;Pfam:USP7
COG5110	91.506	5.74275	1.6786	3.42116	0.000623558	0.0114719	O	Posttranslational modification,protein turnover,chaperones	26S proteasome regulatory subunit;26s proteasome regulatory subunit;Proteasome/cyclosome repeat;Inherit from fuNOG: 26S proteasome regulatory subunit;proteasome (prosome, macropain) 26S subunit, non-ATPase, 2;26S proteasome
COG0428	308.252	3.0704	0.749701	4.0955	4.21259e-05	0.0014955	P	Inorganic ion transport and metabolism	Zinc iron permease;Inherit from arCOG: Zinc iron permease;zinc transporter;Solute carrier family 39 (Metal ion transporter), member 11;Inherit from bactNOG: integral membrane protein;ZIP Zinc transporter;Mediates zinc uptake. May also transport other divalent cations (By similarity);solute carrier family 39 (zinc transporter), member;to ZIP zinc transporter;Solute carrier family 39 (Zinc transpor…
COG0573	2129.73	2.62591	0.904702	2.90252	0.00370175	0.0391769	P	Inorganic ion transport and metabolism	phosphate ABC transporter;phosphate ABC transporter, permease;Phosphate ABC transporter;phosphate abc transporter;phosphate ABC transporter, inner membrane subunit PstC;phosphate ABC transporter inner membrane subunit PstC;Phosphate ABC transporter, inner membrane subunit PstC;Phosphate ABC transporter, permease protein;phosphate ABC transporter permease;Binding-protein-dependent transport system…
COG2032	98.5858	2.12949	0.739159	2.88096	0.00396462	0.0411436	P	Inorganic ion transport and metabolism	Destroys radicals which are normally produced within the cells and which are toxic to biological systems (By similarity);Destroys radicals which are normally produced within the cells and which are toxic to biological systems;Superoxide dismutase;Superoxide dismutase copper zinc binding;Copper/zinc superoxide dismutase (SODC)
COG4100	46.1675	-8.94512	1.79182	-4.9922	5.96964e-07	6.11888e-05	P	Inorganic ion transport and metabolism	aluminum resistance protein
COG4148	250.827	3.5039	0.833731	4.20267	2.63787e-05	0.00102307	P	Inorganic ion transport and metabolism	Part of the ABC transporter complex ModABC involved in molybdenum import. Responsible for energy coupling to the transport system (By similarity);ABC transporter
COG4208	788.326	2.67113	0.935266	2.85601	0.00429	0.0434113	P	Inorganic ion transport and metabolism	sulfate ABC transporter;Sulfate ABC transporter permease;sulfate abc transporter;Sulfate ABC transporter, inner membrane subunit CysW;Binding-protein-dependent transport system inner membrane component
COG4535	672.578	3.22317	0.91203	3.53406	0.000409229	0.00851077	P	Inorganic ion transport and metabolism	Magnesium and cobalt efflux protein;Domain of unknown function DUF21;cbs domain containing protein;CBS domain containing protein
COG4558	68.0153	-3.36898	0.888398	-3.7922	0.000149319	0.00428547	P	Inorganic ion transport and metabolism	Periplasmic binding protein;periplasmic;Periplasmic binding family protein 4;periplasmic binding protein;Periplasmic
COG4774	342.89	2.25905	0.74549	3.03029	0.00244319	0.0310094	P	Inorganic ion transport and metabolism	tonb-dependent siderophore receptor;Receptor;TonB dependent receptor;receptor;siderophore receptor
COG4779	27.1674	8.00897	2.7624	2.89928	0.00374023	0.0391769	P	Inorganic ion transport and metabolism	transport system permease;Iron(III) dicitrate transport system (Permease)
COG5398	34.8349	-5.78678	1.52398	-3.79715	0.000146369	0.00428547	P	Inorganic ion transport and metabolism	Heme oxygenase;Heme oxygenase 2
COG5310	41.4112	-3.32935	1.1813	-2.81839	0.00482658	0.0467982	Q	Secondary metabolites biosysthesis,transport and catabolism	Homospermidine synthase
COG1493	1272.1	4.66177	1.14389	4.07537	4.59421e-05	0.00156903	T	Signal transduction mechanisms	Catalyzes the ATP- as well as the pyrophosphate- dependent phosphorylation of a specific serine residue in HPr, a phosphocarrier protein of the phosphoenolpyruvate-dependent sugar phosphotransferase system (PTS). HprK P also catalyzes the pyrophosphate-producing, inorganic phosphate-dependent dephosphorylation (phosphorolysis) of seryl-phosphorylated HPr (P- Ser-HPr) (By similarity);Catalyzes the…
COG2172	120.312	-2.82374	0.951761	-2.96686	0.00300859	0.0349286	T	Signal transduction mechanisms	anti-sigma regulatory factor;anti-sigma regulatory factor serine threonine protein kinase;Anti-sigma regulatory factor, serine threonine protein kinase;anti-sigma regulatory factor, serine threonine protein kinase;Histidine kinase-, DNA gyrase B-, and HSP90-like ATPase;Negative regulator of sigma-B activity. Phosphorylates and inactivates its specific antagonist protein, RsbV. Upon phosphorylatio…
COG3026	206.586	2.42271	0.798424	3.03437	0.00241041	0.0308834	T	Signal transduction mechanisms	sigma E regulatory protein, MucB RseB;regulatory protein
COG3605	53.7168	-3.33334	1.04862	-3.17878	0.00147897	0.0216563	T	Signal transduction mechanisms	Phosphoenolpyruvate-protein phosphotransferase PtsP;phosphoenolpyruvate--protein phosphotransferase;phosphoenolpyruvate-protein phosphotransferase;ptsintr with gaf domain, ptsp;GAF domain;PTSINtr with GAF domain, PtsP;ANTAR domain;ANTAR;PEP-utilising enzyme, N-terminal
COG3887	24.4717	-7.92836	2.18536	-3.62794	0.000285689	0.00652932	T	Signal transduction mechanisms	DHH family;domain protein
COG4250	21.8346	-7.75695	2.22298	-3.48944	0.000484041	0.00951506	T	Signal transduction mechanisms	GAF sensor signal transduction histidine kinase;Histidine kinase
COG4551	11.9675	-5.27088	1.66881	-3.15846	0.00158603	0.0223133	T	Signal transduction mechanisms	LMWPc;low molecular weight;Low molecular weight phosphotyrosine protein phosphatase;Inherit from bactNOG: Low molecular weight phosphotyrosine protein phosphatase
COG4565	13.9035	-7.24154	1.70292	-4.25242	2.11474e-05	0.000892546	T	Signal transduction mechanisms	transcriptional regulatory protein
COG5212	29.1318	-4.68352	1.45012	-3.22975	0.00123897	0.0189141	T	Signal transduction mechanisms	cyclic-AMP phosphodiesterase;phosphodiesterase;cAMP phosphodiesterases class-II
COG5347	70.0467	7.86659	1.81324	4.33841	1.43518e-05	0.000686492	T	Signal transduction mechanisms	ArfGap;ADP-ribosylation factor GTPase activating protein;ArfGAP with dual PH domains;ArfGAP with FG repeats;DENN MADD domain containing;ArfGAP with SH3 domain, ankyrin repeat and PH domain 2;Inherit from ascNOG: Zinc finger protein gcs1;ARF GTPase activator;ankyrin repeat and PH;Putative GTPase activating protein for Arf;Arf GTPase-activating protein
COG3031	11.1534	-5.91202	1.70033	-3.47699	0.00050708	0.00970212	U	Intracellular trafficking,secretion, and vesicular transport	General secretion pathway protein C
COG3149	119.026	5.81186	0.949075	6.12371	9.142e-10	1.31188e-06	U	Intracellular trafficking,secretion, and vesicular transport	general secretion pathway M protein;General secretion pathway;pathway protein;general secretion pathway protein M
COG3167	326.31	2.49753	0.894443	2.79228	0.00523388	0.0494119	U	Intracellular trafficking,secretion, and vesicular transport	assembly protein PilO;pilus assembly protein pilo;Pilus assembly protein, PilO
COG3704	233.475	3.97005	1.05701	3.75592	0.000172705	0.00457578	U	Intracellular trafficking,secretion, and vesicular transport	TrbL VirB6 plasmid conjugal transfer protein;trbl virb6 plasmid conjugal transfer protein;type IV secretion system protein;TrbL/VirB6 plasmid conjugal transfer protein;Conjugal transfer protein
COG3736	217.788	4.27478	0.747722	5.71707	1.08375e-08	3.99157e-06	U	Intracellular trafficking,secretion, and vesicular transport	type IV secretion system protein;VirB8 protein;type IV secretion protein;Type IV secretion system protein VirB8;Conjugal transfer protein
COG4795	183.471	4.1894	0.978245	4.28256	1.84754e-05	0.000828505	U	Intracellular trafficking,secretion, and vesicular transport	pathway protein J;General secretion pathway protein J;secretion pathway protein J;prepilin peptidase dependent protein
COG4796	3080.1	3.45592	0.747354	4.62421	3.76027e-06	0.000256952	U	Intracellular trafficking,secretion, and vesicular transport	type IV pilus secretin PilQ;Type II and III secretion system protein;secretion pathway protein D;(Type IV) pilus;Bacterial type II and III secretion system protein;Type IV pilus;Secretin and TonB N terminus short domain;Secretion system protein;type II general secretion pathway (GSP) D protein;Type II secretion system secretin lipoprotein PulQ
COG4967	284.762	3.44494	0.847191	4.0663	4.77651e-05	0.00156903	U	Intracellular trafficking,secretion, and vesicular transport	type 4 fimbrial biogenesis;type IV pilus modification protein PilV;Type IV pilus;Inherit from proNOG: Type 4 fimbrial biogenesis protein PilV;Inherit from proNOG: type IV pilus modification protein PilV;type IV pilus minor pilin PilV;Inherit from proNOG: TYPE 4 fimbrial BIOGENESIS
COG4968	384.015	3.593	0.932361	3.85366	0.000116364	0.00347881	U	Intracellular trafficking,secretion, and vesicular transport	type 4 fimbrial biogenesis transmembrane protein;Pilus assembly protein;biogenesis protein PilE;fimbrial protein pilin;Type IV pilus biogenesis protein PilE;Prokaryotic N-terminal methylation motif;fimbrial protein (Pilin);general secretion pathway protein H;Inherit from COG: Type IV pilus biogenesis protein PilE
COG4970	186.787	3.7658	0.881703	4.27105	1.94552e-05	0.000846006	U	Intracellular trafficking,secretion, and vesicular transport	Type II transport protein GspH;General secretion pathway protein H;Fimbrial;type-4 fimbrial pilin related signal peptide protein;general secretion pathway protein h;Fimbrial pilin related signal peptide protein;general secretion pathway protein;biogenesis protein;Type IV fimbrial fimt-related pilin
COG5043	732.017	5.81042	1.61006	3.60883	0.000307581	0.00679044	U	Intracellular trafficking,secretion, and vesicular transport	Protein of unknown function (DUF1162);vacuolar protein;ATG C terminal domain;Vacuolar protein sorting-associated protein;to vacuolar protein sorting-associated protein vps13;Inherit from KOG: vacuolar protein
COG5102	79.6924	6.78333	1.84616	3.6743	0.000238506	0.00561075	U	Intracellular trafficking,secretion, and vesicular transport	Got1/Sft2-like family;SFT2 domain containing;SFT2 domain containing 1
COG5307	213.733	3.90422	1.23264	3.16737	0.00153826	0.022074	U	Intracellular trafficking,secretion, and vesicular transport	Domain of unknown function (DUF1981);Sec7;Cytohesin;Golgi brefeldin A resistant guanine nucleotide exchange factor 1;to guanyl-nucleotide exchange factor;ARF guanyl-nucleotide exchange factor;Inherit from KOG: guanine nucleotide exchange factor;Guanine nucleotide exchange family protein;ADP-ribosylation factor guanine nucleotide-exchange factor;guanine nucleotide exchange factor;Guanine nucleotid…
COG0610	3660.61	2.29946	0.781156	2.94366	0.00324359	0.0369096	V	Defense mechanisms	Restriction endonuclease, type I, EcoRI, R subunit type III;Type III restriction enzyme, res subunit;type I restriction enzyme;Type I site-specific deoxyribonuclease, HsdR family;Type I site-specific deoxyribonuclease, HsdR;Type I site-specific deoxyribonuclease;type I restriction-modification system restriction subunit;type i site-specific deoxyribonuclease, hsdr family;Type i site-specific deox…
COG1715	444.44	3.02048	0.927188	3.25768	0.00112327	0.0173322	V	Defense mechanisms	Restriction system protein;Restriction;restriction endonuclease;Mrr restriction system protein;restriction;Restriction endonuclease;mrr restriction system protein;Inherit from eurNOG: Restriction
COG2720	140.348	3.48404	1.00118	3.47993	0.000501545	0.00970212	V	Defense mechanisms	VanW family;VanW like protein;VanW-like protein;Vancomycin B-type resistance protein vanW

## Sheet: Table S10.4
Table S10.4. Full list of the functional genes annotated with the eggNOG database (only clusters of orthologous groups [COGs] were included) that are differentially abundant (P < 0.05 and |LFC| > 2) between Stream and Soil habitats.
	baseMean	log2FoldChange	lfcSE	stat	pvalue	padj	FunGrp	FunDesc1	FunDesc2
COG5200	91.5951	3.63726	0.961389	3.78334	0.000154737	0.00550017	A	RNA processing and modification	LUC7 N_terminus;S. cerevisiae;LUC7-like 3 (S. cerevisiae)
COG5034	18.7569	3.94138	1.18295	3.33182	0.000862811	0.0211724	B	Chromatin strcture and dynamics	PHD-finger;Inhibitor of growth family member;Inhibitor of growth family, member 5;Inherit from euroNOG: PHD finger domain protein;Inhibitor of growth family, member;PHD;PHD finger domain-containing protein;inhibitor of growth protein
COG1017	18.6901	-4.60982	1.25368	-3.67704	0.000235956	0.00792711	C	Energy production and conversion	Inherit from bactNOG: bacterial hemoglobin;Globin
COG2218	81.2805	2.54745	0.841001	3.02907	0.00245307	0.0441213	C	Energy production and conversion	formylmethanofuran dehydrogenase, subunit C (EC 1.2.99.5);formylmethanofuran dehydrogenase subunit C
COG3259	36.8998	-3.78631	1.00088	-3.78299	0.000154955	0.00550017	C	Energy production and conversion	hydrogenase subunit alpha;nickel-dependent hydrogenase large subunit;Nickel-dependent hydrogenase large subunit;Nickel-dependent hydrogenase;hydrogenase large subunit;Hydrogenase
COG4925	8.60366	-5.13651	1.64905	-3.11483	0.00184053	0.0350144	C	Energy production and conversion	Inherit from COG: Low-potential electron donor to a number of redox enzymes (By similarity)
COG1362	132.902	3.58191	0.932933	3.8394	0.000123335	0.00474989	E	Amino acid transport and metabolism	M18 family aminopeptidase;Aminopeptidase I zinc metalloprotease (M18);aspartyl aminopeptidase;aspartyl
COG1586	72.539	-2.15754	0.671995	-3.21065	0.00132435	0.0269633	E	Amino acid transport and metabolism	Catalyzes the decarboxylation of S-adenosylmethionine to S-adenosylmethioninamine (dcAdoMet), the propylamine donor required for the synthesis of the polyamines spermine and spermidine from the diamine putrescine (By similarity);S-adenosylmethionine decarboxylase;s-adenosylmethionine decarboxylase;S-adenosylmethionine decarboxylase proenzyme
COG1897	33.7319	-2.19513	0.680948	-3.22364	0.00126574	0.0266479	E	Amino acid transport and metabolism	Homoserine O-transsuccinylase
COG3186	1156.93	3.18506	0.576549	5.52435	3.30715e-08	4.01691e-06	E	Amino acid transport and metabolism	Phenylalanine 4-monooxygenase;hydroxylase;phenylalanine 4-monooxygenase (EC 1.14.16.1);Biopterin-dependent aromatic amino acid hydroxylase;Phenylalanine-4-hydroxylase;Tyrosine hydroxylase;Phenylalanine hydroxylase;Aromatic amino acid hydroxylase;oxidoreductase activity, acting on paired donors, with incorporation or reduction of molecular oxygen, reduced pteridine as one donor, and incorporation …
COG4262	135.456	-3.47456	0.717145	-4.84499	1.26617e-06	0.000105226	E	Amino acid transport and metabolism	Catalyzes the production of spermidine from putrescine and decarboxylated S-adenosylmethionine (dcSAM), which serves as an aminopropyl donor (By similarity);synthase;Spermidine synthase;Spermine/spermidine synthase
COG4576	32.2661	-2.46762	0.835291	-2.95421	0.00313471	0.0499971	E	Amino acid transport and metabolism	ethanolamine utilization protein EutN carboxysome structural protein Ccml
COG4690	50.7314	2.24535	0.714028	3.14462	0.00166302	0.0328239	E	Amino acid transport and metabolism	peptidase u34, dipeptidase;Inherit from bactNOG: peptidase u34, dipeptidase;dipeptidase activity;Dipeptidase;Peptidase family C69;peptidase U34 dipeptidase;peptidase;Acyl-coenzyme A:6-aminopenicillanic acid acyl-transferase
COG1759	36.3104	-2.48026	0.833843	-2.9745	0.00293471	0.0487779	F	Nucleotide transport and metabolism	Catalyzes the ATP- and formate-dependent formylation of 5-aminoimidazole-4-carboxamide-1-beta-d-ribofuranosyl 5'- monophosphate (AICAR) to 5-formaminoimidazole-4-carboxamide-1- beta-d-ribofuranosyl 5'-monophosphate (FAICAR) in the absence of folates (By similarity);5-formaminoimidazole-4-carboxamide-1-(beta)-D- ribofuranosyl 5'-monophosphate;IMP biosynthesis enzyme PurP domain protein
COG1828	70.6878	-1.60605	0.482711	-3.32715	0.000877394	0.0211724	F	Nucleotide transport and metabolism	Phosphoribosylformylglycinamidine synthase, purS;Phosphoribosylformylglycinamidine;phosphoribosylformylglycinamidine synthase;Phosphoribosylformylglycinamidine synthase, PurS;synthase, purS;Phosphoribosylformylglycinamidine (FGAM) synthase
COG1864	592.554	2.06937	0.56045	3.69234	0.000222196	0.00762713	F	Nucleotide transport and metabolism	DNA RNA non-specific endonuclease;DNA RNA endonuclease G;Inherit from COG: DNA RNA NON-specific endonuclease;DNA RNA NON-specific endonuclease;DNA/RNA non-specific endonuclease;Endonuclease;endonuclease G, mitochondrial;nuclease;endonuclease
COG3037	15.6439	6.98038	2.34483	2.97692	0.00291156	0.0487779	G	Carbohydrate transport and metabolism	PTS system ascorbate-specific transporter subunit IIC;pts system;sugar-specific permease SgaT UlaA
COG3281	72.6997	2.77318	0.778647	3.56154	0.000368687	0.0116976	G	Carbohydrate transport and metabolism	Trehalose synthase-fused maltokinase-like protein;Inherit from COG: Trehalose synthase;Catalyzes the ATP-dependent phosphorylation of maltose to maltose 1-phosphate. Is involved in a branched alpha-glucan biosynthetic pathway from trehalose, together with TreS, GlgE and GlgB (By similarity);Trehalose synthase
COG3469	119.85	3.31578	0.850282	3.89963	9.63402e-05	0.00400319	G	Carbohydrate transport and metabolism	chitinase;Glycosyl hydrolases family 18;chitinase EC 3.2.1.14;chitinase, class II
COG4813	19.5054	-3.62692	1.01871	-3.56031	0.000370412	0.0116976	G	Carbohydrate transport and metabolism	Trehalose utilization protein;Trehalose utilisation
COG5297	33.1861	3.50203	0.926433	3.78012	0.00015675	0.00550017	G	Carbohydrate transport and metabolism	cellulose 1,4-beta-cellobiosidase;endoglucanase (EC 3.2.1.4);Glycosyl hydrolases family 6;1,4-beta-cellobiosidase;Cellobiohydrolase
COG0414	525.489	0.70563	0.205131	3.4399	0.000581934	0.0164886	H	Coenzyme transport and metabolism	Catalyzes the condensation of pantoate with beta-alanine in an ATP-dependent reaction via a pantoyl-adenylate intermediate (By similarity);Pantoate-beta-alanine ligase;pantoate-beta-alanine ligase
COG1564	72.5379	3.1946	0.929048	3.43858	0.000584776	0.0164886	H	Coenzyme transport and metabolism	thiamine;thiamine pyrophosphokinase;thiamine diphosphokinase;Thiamin pyrophosphokinase, vitamin B1 binding domain;thiamin pyrophosphokinase 1
COG3884	60.3794	4.23877	0.795032	5.33157	9.73682e-08	1.09817e-05	I	Lipid transport and metabolism	acyl-ACP thioesterase;Acyl-ACP thioesterase
COG4589	78.9458	1.89978	0.641172	2.96298	0.00304673	0.04997	I	Lipid transport and metabolism	Phosphatidate cytidylyltransferase;phosphatidate Cytidylyltransferase
COG5329	38.0263	3.24844	0.706563	4.59753	4.27533e-06	0.000274295	I	Lipid transport and metabolism	SacI homology domain;Polyphosphoinositide phosphatase;Inositol phosphatase;SacI domain protein;Inositol polyphosphate-5-phosphatase F;FIG4 homolog, SAC1 lipid phosphatase domain containing (S. cerevisiae);phosphoinositide phosphatase;Synaptojanin;Polyphosphoinositide phosphatase Fig4;Phosphoinositide phosphatase family protein
COG0264	517.764	-0.744148	0.225912	-3.29397	0.000987825	0.0226054	J	Translation,ribosomal structure biogenesis	Associates with the EF-Tu.GDP complex and induces the exchange of GDP to GTP. It remains bound to the aminoacyl-tRNA.EF- Tu.GTP complex up to the GTP hydrolysis stage on the ribosome (By similarity);Associates with the EF-Tu.GDP complex and induces the exchange of GDP to GTP. It remains bound to the aminoacyl-tRNA.EF- Tu.GTP complex up to the GTP hydrolysis stage on the ribosome
COG0268	237.093	0.926751	0.30317	3.05687	0.00223664	0.0410658	J	Translation,ribosomal structure biogenesis	30S ribosomal protein S20;Binds directly to 16S ribosomal RNA (By similarity)
COG0290	416.524	-0.961264	0.228057	-4.21501	2.49771e-05	0.00112682	J	Translation,ribosomal structure biogenesis	IF-3 binds to the 30S ribosomal subunit and shifts the equilibrum between 70S ribosomes and their 50S and 30S subunits in favor of the free subunits, thus enhancing the availability of 30S subunits on which protein synthesis initiation begins (By similarity);Translation initiation factor IF3;translation initiation factor IF-3
COG1185	1435.79	-0.944052	0.290686	-3.24767	0.00116355	0.0248277	J	Translation,ribosomal structure biogenesis	Involved in mRNA degradation. Hydrolyzes single-stranded polyribonucleotides processively in the 3'- to 5'-direction (By similarity);polyribonucleotide nucleotidyltransferase
COG1206	131.787	-1.67823	0.561803	-2.98722	0.00281527	0.0477991	J	Translation,ribosomal structure biogenesis	Catalyzes the folate-dependent formation of 5-methyl- uridine at position 54 (M-5-U54) in all tRNAs (By similarity)
COG1514	80.2209	-2.28573	0.509904	-4.48266	7.37187e-06	0.000431118	J	Translation,ribosomal structure biogenesis	2-5 RNA ligase;2',5' RNA ligase;2'-5' RNA ligase;2'-5' rna ligase;Pfam:2_5_RNA_ligase;Inherit from bctoNOG: 2',5' RNA ligase;Inherit from COG: 2'-5' rna ligase
COG3719	19.084	-2.36331	0.799683	-2.9553	0.00312362	0.0499971	J	Translation,ribosomal structure biogenesis	Ribonuclease;ribonuclease, T2;ribonuclease;ribonuclease T2
COG5192	51.8318	3.90352	1.1873	3.28772	0.00101	0.0227828	J	Translation,ribosomal structure biogenesis	ribosome biogenesis protein BMS1;AARP2CN (NUC121) domain;Inherit from apiNOG: ribosome biogenesis protein BMS1;Ribosome biogenesis protein bms1;BMS1 homolog, ribosome assembly protein (yeast);AARP2CN
COG1405	132.595	4.45108	0.641243	6.94133	3.88437e-12	1.98606e-09	K	Transcription	General transcription factor IIB;transcription initiation factor iib;Stabilizes TBP binding to an archaeal box-A promoter. Also responsible for recruiting RNA polymerase II to the pre- initiation complex (DNA-TBP-TFIIB) (By similarity);Brf1-like TBP-binding domain;transcription initiation factor;Transcription factor tfiiib complex subunit brf1;Transcription initiation factor;transcription factor …
COG1594	88.6609	5.55393	0.960611	5.78166	7.39665e-09	9.73275e-07	K	Transcription	transcription elongation factor A (SII);Transcription elongation factor;DNA-dependent RNA polymerase catalyzes the transcription of DNA into RNA using the four ribonucleoside triphosphates as substrates (By similarity);Transcription factor S-II (TFIIS), central domain;transcription elongation factor S-II
COG1758	204.639	1.27297	0.382421	3.32871	0.000872482	0.0211724	K	Transcription	Promotes RNA polymerase assembly. Latches the N- and C- terminal regions of the beta' subunit thereby facilitating its interaction with the beta and alpha subunits (By similarity);DNA-directed RNA polymerases I, II and III;RNA polymerase Rpb6;RNA Polymerase;DNA-directed RNA;Polymerase (RNA) II (DNA directed) polypeptide F
COG2012	66.4917	4.80725	1.04636	4.59426	4.34285e-06	0.000274295	K	Transcription	DNA-dependent RNA polymerase catalyzes the transcription of DNA into RNA using the four ribonucleoside triphosphates as substrates. Common component of RNA polymerases I, II and III which synthesize ribosomal RNA precursors, mRNA precursors and many functional non-coding RNAs, and small RNAs, such as 5S rRNA and tRNAs, respectively. Pol II is the central component of the basal RNA polymerase II t…
COG5025	568.741	6.44174	1.05964	6.07918	1.20802e-09	1.90747e-07	K	Transcription	FH;Forkhead box A3;Fork head domain;Forkhead box L1;forkhead box;Forkhead N-terminal region;Transcription factor involved in the regulation of the insulin signaling pathway. Consistently activates both the downstream target Thor d4EBP and the feedback control target InR. Involved in negative regulation of the cell cycle, modulating cell growth and proliferation. In response to cellular stresses, …
COG5046	9.26373	6.23218	2.02823	3.07272	0.0021212	0.0394044	K	Transcription	Repressor of RNA polymerase III transcription maf1;mitogen-activated protein kinase MAF1;Mediator of diverse signals that repress RNA polymerase III transcription. Inhibits the de novo assembly of TFIIIB onto DNA
COG5068	109.778	4.31996	1.32626	3.25725	0.00112496	0.0243331	K	Transcription	MADS;transcription factor;serum response factor (c-fos serum response element-binding transcription factor);Inherit from agarNOG: MADS;MADS box transcription factor;RNA polymerase II transcription factor;SRF-type transcription factor (DNA-binding and dimerisation domain)
COG5095	21.4409	5.5197	1.73838	3.1752	0.00149734	0.0299278	K	Transcription	TAF;Transcription initiation factor TFIID;Transcription initiation factor TFIID subunit 6;Transcription initiation factor TFIID complex 60 kDa subunit
COG5103	116.465	6.0277	0.741483	8.12924	4.31979e-16	6.82095e-13	K	Transcription	CCR4-Not complex component, Not1;Inherit from KOG: ccr4-Not transcription complex;CCR4-NOT transcription complex subunit 1;CCR4-NOT transcription complex subunit;Ccr4-NOT transcription complex, subunit
COG5108	66.737	3.83012	1.12201	3.41362	0.000641054	0.0177583	K	Transcription	DNA-dependent RNA polymerase catalyzes the transcription of DNA into RNA using the four ribonucleoside triphosphates as substrates (By similarity);RNA polymerase;RNA Polymerase;DNA-dependent RNA polymerase catalyzes the transcription of DNA into RNA using the four ribonucleoside triphosphates as substrates
COG5208	1175.9	4.37491	0.94189	4.64482	3.40375e-06	0.000244296	K	Transcription	Nuclear transcription factor Y;Histone-like transcription factor (CBF/NF-Y) and archaeal histone;Inherit from KOG: Nuclear transcription factor Y;MAGE family
COG5641	55.4485	5.04244	1.53853	3.27745	0.00104748	0.0232954	K	Transcription	ZnF_GATA;GATA transcriptional activator AreA;GATA binding protein;Fungal protein of unknown function (DUF1752);K09184 GATA-binding protein, other eukaryote
COG1074	920.434	1.897	0.543177	3.49241	0.000478676	0.0145352	L	Replication,recombination and repair	uvrd rep helicase;UvrD REP helicase;uvrD Rep helicase;Uvrd rep helicase;Exodeoxyribonuclease V beta subunit;exodeoxyribonuclease V beta;UvrD/REP helicase N-terminal domain;The heterodimer acts as both an ATP-dependent DNA helicase and an ATP-dependent, dual-direction single-stranded exonuclease. Recognizes the chi site generating a DNA molecule suitable for the initiation of homologous recombinat…
COG1194	922.886	1.04591	0.307853	3.39744	0.000680183	0.0185174	L	Replication,recombination and repair	a g-specific adenine glycosylase;A G-specific adenine glycosylase;HhH-GPD family;A G-specific;FES;HhH-GPD superfamily base excision DNA repair protein;A g-specific adenine glycosylase;MutY homolog (E. coli);A G-specific adenine DNA glycosylase;a g-specific adenine;A G-specific adenine;ENDO3c
COG1241	155.647	2.91921	0.426117	6.85073	7.34738e-12	1.98606e-09	L	Replication,recombination and repair	Magnesium chelatase, subunit ChlI;MCM family;ATP dependent DNA helicase;DNA replication licensing factor Mcm5;minichromosome maintenance;MCM;DNA replication licensing factor Mcm2;Minichromosome maintenance complex component 2;DNA replication licensing factor MCM6;ATPase family associated with various cellular activities (AAA);DNA replication licensing factor;MCM2/3/5 family;dna replication licens…
COG1330	143.086	1.5589	0.346585	4.49787	6.8636e-06	0.000416832	L	Replication,recombination and repair	exodeoxyribonuclease v gamma;exodeoxyribonuclease V, gamma;Exodeoxyribonuclease V, gamma subunit;Exodeoxyribonuclease v, gamma
COG1743	94.0597	-3.26901	1.07947	-3.02835	0.00245895	0.0441213	L	Replication,recombination and repair	Protein of unknown function (DUF1156);DNA methylase;Pfam:Transposase_17;DNA methylase containing a Zn-ribbon;dNA methylase;adenine-specific DNA methylase;DNA methylase N-4 N-6 domain protein
COG1793	977.296	1.31126	0.259666	5.04978	4.42308e-07	4.36503e-05	L	Replication,recombination and repair	Involved in ds DNA break repair. Has a role in non- homologous integration (NHI) pathways where it is required in the final step of non-homologus end-joining;ATP dependent DNA ligase C terminal region;DNA ligase;ATP dependent DNA ligase;DNA ligase that seals nicks in double-stranded DNA during DNA replication, DNA recombination and DNA repair (By similarity);Inherit from bactNOG: DNA ligase;ATP-d…
COG1948	92.8435	4.72792	0.747118	6.32821	2.48014e-10	4.89518e-08	L	Replication,recombination and repair	ERCC4;MUS81 endonuclease homolog (S. cerevisiae);Inherit from basNOG: ERCC4;ERCC4 domain-containing protein;ERCC4 domain protein;DNA repair endonuclease;Interacts with eme-1 to form a DNA structure-specific endonuclease with substrate preference for branched DNA structures with a 5'-end at the branch nick. Typical substrates include 3'- flap structures, D-loops, replication forks and nicked Holli…
COG3335	4784.03	-1.20293	0.174324	-6.9005	5.18183e-12	1.98606e-09	L	Replication,recombination and repair	Transposase;transposase;Inherit from proNOG: Transposase and inactivated;Inherit from bactNOG: transposase;Inherit from COG: transposase;Integrase core domain;Inherit from proNOG: transposase;Inherit from proNOG: IS630 family transposase;PFAM Integrase, catalytic region;IS630 family transposase;First ORF in transposon;ISXo7 transposase;Inherit from bactNOG: Transposase;ISFtu1. Transposase, member…
COG3385	6116.43	-0.965482	0.278999	-3.46051	0.000539145	0.0160624	L	Replication,recombination and repair	Transposase IS4 family;Pfam:Transposase_11;Transposase (IS4;Inherit from proNOG: Transposase (IS4 family protein);transposase (IS4 family) protein;Transposase;Transposase (IS4 family protein);Transposase, IS4 family protein;Transposase IS4 family protein;Transposase (IS4 family) protein;transposase, IS4 family protein;Inherit from bactNOG: transposase (IS4 family) protein;ISCja2, transposase;Inhe…
COG3547	4938.94	-1.05859	0.223412	-4.73829	2.15529e-06	0.00017016	L	Replication,recombination and repair	Transposase IS116/IS110/IS902 family;Transposase IS116 IS110 IS902;Transposase IS116 IS110 IS902 family protein;Transposase;transposase IS116 IS110 IS902 family;transposase IS116 IS110 IS902 family protein;Inherit from COG: Transposase;Transposase for IS1663;transposase is116 is110 is902 family;IS111A IS1328 IS1533 IS116 IS110 IS902 transposase;Pfam:Transposase_9;transposase;Transposase IS111A IS…
COG5519	97.5702	2.92661	0.427436	6.8469	7.54677e-12	1.98606e-09	L	Replication,recombination and repair	Domain of unknown function (DUF927);prophage primase;Inherit from proNOG: prophage primase;Inherit from COG: Domain of unknown function (DUF927)
COG5659	841.761	-2.12714	0.338357	-6.28666	3.24361e-10	5.69073e-08	L	Replication,recombination and repair	Transposase, IS4 family protein;Transposase;transposase;Pfam:Transposase_11;Inherit from bactNOG: Transposase;Inherit from arCOG: Transposase (IS4);Inherit from COG: transposase;Inherit from proNOG: transposase
COG2982	486.477	1.23701	0.412892	2.99596	0.00273585	0.0469555	M	Cell wall/membrance/envelope biogenesis	AsmA family;asma family;AsmA protein;asmA family
COG3306	426.745	1.75769	0.459886	3.82201	0.00013237	0.00497649	M	Cell wall/membrance/envelope biogenesis	Glycosyltransferase family 25 (LPS biosynthesis protein);glycosyl transferase, family 25;Glycosyl transferase family 25;lipopolysaccharide biosynthetic process;Glycosyl transferase, family 25;Glycosyl transferase family 2;Lipooligosaccharide biosynthesis protein
COG4932	150.521	2.33616	0.789065	2.96067	0.00306972	0.04997	M	Cell wall/membrance/envelope biogenesis	Cna protein B-type domain;cell wall anchor domain-containing protein;Cell wall;Cna protein B-type domain protein;domain protein;Domain protein;protein (LPXTG motif)
COG5651	107.627	3.38195	0.67969	4.97573	6.50026e-07	6.03708e-05	N	Cell motibility	ppe family;Inherit from COG: ppe family;Inherit from NOG: ppe family
COG0071	422.824	-0.997021	0.227984	-4.37321	1.22431e-05	0.000666617	O	Posttranslational modification,protein turnover,chaperones	Heat shock protein;heat shock protein Hsp20;Heat shock protein (HSP20;heat shock protein;Hsp20/alpha crystallin family;Heat shock protein, Hsp20;response to heat;HeAt shock protein;heat shock protein hsp20;Heat shock protein, HSP20;heat shock protein, hsp20;Heat shock protein Hsp20;Heat Shock Protein;heat shock protein (HSP20);Associates with aggregated proteins, together with IbpA, to stabilize …
COG0740	1389.42	-0.884585	0.282201	-3.13459	0.00172092	0.0331382	O	Posttranslational modification,protein turnover,chaperones	Cleaves peptides in various proteins in a process that requires ATP hydrolysis. Has a chymotrypsin-like activity. Plays a major role in the degradation of misfolded proteins (By similarity);Clp protease;ATP-dependent Clp protease, proteolytic subunit;clp protease;Serine dehydrogenase proteinase;ATP-dependent Clp protease proteolytic subunit;peptidase S14 ClpP;Subunit of
COG1222	86.3663	1.60695	0.459119	3.50007	0.000465144	0.0144012	O	Posttranslational modification,protein turnover,chaperones	regulatory subunit;Holliday junction DNA helicase ruvB N-terminus;26S protease regulatory subunit;AAA domain (dynein-related subfamily);AAA domain (Cdc48 subfamily);26S proteasome regulatory subunit;Protein of unknown function (DUF815);ATPase family associated with various cellular activities (AAA);26S protease regulatory subunit 6B;Proteasome (Prosome, macropain) 26S subunit, ATPase, 1;26S prote…
COG1439	11.3463	4.86857	1.46575	3.32155	0.000895194	0.0211724	O	Posttranslational modification,protein turnover,chaperones	Nin one binding (NOB1) Zn-ribbon like;20S-pre-rRNA D-site endonuclease NOB1;Inherit from KOG: NIN1 RPN12 binding protein 1 homolog (S. cerevisiae);NIN1 RPN12 binding protein 1 homolog (S. cerevisiae);RNA-binding protein
COG5077	156.717	2.96457	0.760119	3.90013	9.61398e-05	0.00400319	O	Posttranslational modification,protein turnover,chaperones	Ubiquitin family;Inherit from KOG: ubiquitin carboxyl-terminal hydrolase;ubiquitin carboxyl-terminal hydrolase;Ubiquitin carboxyl-terminal hydrolase;ubiquitin specific peptidase 48;Hydrolase;Ubiquitin C-terminal hydrolase;Domain of unknown function (DUF3517);hydrolase;ubiquitin carboxyl-terminal hydrolase 5;Pfam:USP7
COG5109	389.374	4.06984	0.587885	6.92286	4.42612e-12	1.98606e-09	O	Posttranslational modification,protein turnover,chaperones	Inherit from KOG: Required for meiotic nuclear division 5 homolog;Negative regulation of gluconeogenesis-related protein;Inherit from fuNOG: Sporulation protein RMD5
COG0428	128.777	1.17666	0.392534	2.9976	0.00272118	0.0469555	P	Inorganic ion transport and metabolism	Zinc iron permease;Inherit from arCOG: Zinc iron permease;zinc transporter;Solute carrier family 39 (Metal ion transporter), member 11;Inherit from bactNOG: integral membrane protein;ZIP Zinc transporter;Mediates zinc uptake. May also transport other divalent cations (By similarity);solute carrier family 39 (zinc transporter), member;to ZIP zinc transporter;Solute carrier family 39 (Zinc transpor…
COG1119	305.779	1.08684	0.250349	4.34128	1.41653e-05	0.000721515	P	Inorganic ion transport and metabolism	ABC transporter;AAA;(ABC) transporter;ABC transporter related;ABC transporter, ATP-binding protein;abc transporter related;abc transporter;ABC transporter component;ATP-binding protein
COG1613	324.945	-0.888208	0.283116	-3.13726	0.00170533	0.0331382	P	Inorganic ion transport and metabolism	Sulfate ABC transporter, periplasmic sulfate-binding protein;Sulfate ABC transporter periplasmic sulfate-binding protein;Sulfate-binding protein;Inherit from verNOG: Sulfate ABC transporter, periplasmic sulfate-binding protein
COG1629	6634.89	0.553838	0.168116	3.29438	0.000986395	0.0226054	P	Inorganic ion transport and metabolism	TonB-dependent siderophore receptor;TonB-dependent receptor;tonB-dependent siderophore receptor;tonB-dependent Receptor;TONB-dependent receptor;receptor;TonB-dependent Receptor Plug Domain;tonb-dependent siderophore receptor;TonB-dependent Receptor Plug;TonB dependent receptor;TonB-dependent Receptor;Siderophore receptor;TonB-dependent copper receptor;TonB-dependent receptor-like protein;Receptor…
COG1965	46.4723	1.74268	0.542142	3.21443	0.00130704	0.0269633	P	Inorganic ion transport and metabolism	Mitochondrial chaperone Frataxin;frataxin-like protein;Iron donor protein CyaY;Mitochondrial iron uptake protein
COG2215	172.955	-2.19265	0.66028	-3.32079	0.00089762	0.0211724	P	Inorganic ion transport and metabolism	High-affinity nickel-transport protein;High-affinity nickel-transporter;high-affinity nickel-transporter;Nickel cobalt efflux protein;Nickel ABC transporter, permease protein;Nickel cobalt efflux protein RcnA
COG3004	522.43	0.860565	0.286969	2.99881	0.00271036	0.0469555	P	Inorganic ion transport and metabolism	Na( ) H( ) antiporter that extrudes sodium in exchange for external protons (By similarity);) H( ) antiporter that extrudes sodium in exchange for external protons (By similarity)
COG3626	27.7931	5.11297	1.48408	3.44522	0.0005706	0.0164886	P	Inorganic ion transport and metabolism	Phosphonate metabolism protein;Phosphonate metabolism
COG4107	20.734	4.20631	1.31078	3.20901	0.00133194	0.0269633	P	Inorganic ion transport and metabolism	phosphonate C-P lyase system protein PhnK;ABC transporter
COG1366	108.47	-2.1276	0.456446	-4.66123	3.14326e-06	0.000236343	T	Signal transduction mechanisms	Anti-sigma-factor antagonist;stage II sporulation protein;Anti-anti-sigma regulatory factor;Stage II sporulation protein;Antagonist;Inherit from COG: stage II sporulation protein;PAS PAC sensor protein;GAF;STAS domain;sulfate transporter antisigma-factor antagonist STAS;antagonist
COG2172	146.099	-2.88516	0.666207	-4.33073	1.48613e-05	0.000733311	T	Signal transduction mechanisms	anti-sigma regulatory factor;anti-sigma regulatory factor serine threonine protein kinase;Anti-sigma regulatory factor, serine threonine protein kinase;anti-sigma regulatory factor, serine threonine protein kinase;Histidine kinase-, DNA gyrase B-, and HSP90-like ATPase;Negative regulator of sigma-B activity. Phosphorylates and inactivates its specific antagonist protein, RsbV. Upon phosphorylatio…
COG2203	60.9725	-2.74997	0.464625	-5.91869	3.24514e-09	4.65825e-07	T	Signal transduction mechanisms	Histidine kinase;PAS fold;bacterio-opsin activator;GAF domain;Diguanylate cyclase;GAF;Signal transduction histidine kinase;transduction histidine kinase;His Kinase A (phospho-acceptor) domain;ggdef family
COG3290	29.6319	-2.1632	0.559471	-3.8665	0.000110407	0.00435831	T	Signal transduction mechanisms	signal transduction histidine kinase regulating citrate malate metabolism;sensory histidine kinase DcuS;Histidine kinase
COG4999	57.6081	-4.68636	1.41132	-3.32056	0.000898385	0.0211724	T	Signal transduction mechanisms	Histidine kinase
COG5328	15.7005	-4.23425	1.29905	-3.2595	0.00111609	0.0243331	T	Signal transduction mechanisms	UPF0262 protein
COG5347	39.9968	6.69085	1.34769	4.96466	6.88204e-07	6.03708e-05	T	Signal transduction mechanisms	ArfGap;ADP-ribosylation factor GTPase activating protein;ArfGAP with dual PH domains;ArfGAP with FG repeats;DENN MADD domain containing;ArfGAP with SH3 domain, ankyrin repeat and PH domain 2;Inherit from ascNOG: Zinc finger protein gcs1;ARF GTPase activator;ankyrin repeat and PH;Putative GTPase activating protein for Arf;Arf GTPase-activating protein
COG3149	51.1126	4.25691	1.00629	4.23031	2.33367e-05	0.00108378	U	Intracellular trafficking,secretion, and vesicular transport	general secretion pathway M protein;General secretion pathway;pathway protein;general secretion pathway protein M
COG3156	73.2384	1.83265	0.545079	3.36216	0.000773344	0.0206968	U	Intracellular trafficking,secretion, and vesicular transport	type II secretion system protein K;type II secretion system protein k
COG3736	75.6724	2.26577	0.752093	3.01261	0.00259008	0.0459521	U	Intracellular trafficking,secretion, and vesicular transport	type IV secretion system protein;VirB8 protein;type IV secretion protein;Type IV secretion system protein VirB8;Conjugal transfer protein
COG4790	25.2537	3.79066	1.13063	3.35271	0.000800252	0.02106	U	Intracellular trafficking,secretion, and vesicular transport	type iii secretion;Type III secretion system protein;FliP family;Type III
COG4795	57.123	1.97006	0.637847	3.08861	0.00201097	0.0378014	U	Intracellular trafficking,secretion, and vesicular transport	pathway protein J;General secretion pathway protein J;secretion pathway protein J;prepilin peptidase dependent protein
COG4967	108.615	1.47465	0.44127	3.34182	0.000832298	0.0211724	U	Intracellular trafficking,secretion, and vesicular transport	type 4 fimbrial biogenesis;type IV pilus modification protein PilV;Type IV pilus;Inherit from proNOG: Type 4 fimbrial biogenesis protein PilV;Inherit from proNOG: type IV pilus modification protein PilV;type IV pilus minor pilin PilV;Inherit from proNOG: TYPE 4 fimbrial BIOGENESIS
COG4968	148.773	1.69557	0.399809	4.24094	2.22588e-05	0.00106505	U	Intracellular trafficking,secretion, and vesicular transport	type 4 fimbrial biogenesis transmembrane protein;Pilus assembly protein;biogenesis protein PilE;fimbrial protein pilin;Type IV pilus biogenesis protein PilE;Prokaryotic N-terminal methylation motif;fimbrial protein (Pilin);general secretion pathway protein H;Inherit from COG: Type IV pilus biogenesis protein PilE
COG4970	85.8011	2.22305	0.607653	3.65843	0.000253768	0.0083479	U	Intracellular trafficking,secretion, and vesicular transport	Type II transport protein GspH;General secretion pathway protein H;Fimbrial;type-4 fimbrial pilin related signal peptide protein;general secretion pathway protein h;Fimbrial pilin related signal peptide protein;general secretion pathway protein;biogenesis protein;Type IV fimbrial fimt-related pilin
COG5010	20.5697	-2.76554	0.714098	-3.87277	0.000107604	0.0043566	U	Intracellular trafficking,secretion, and vesicular transport	Tetratricopeptide TPR_2 repeat protein;repeat-containing protein;repeat protein
COG5043	148.565	3.1359	0.718989	4.36154	1.29149e-05	0.000679755	U	Intracellular trafficking,secretion, and vesicular transport	Protein of unknown function (DUF1162);vacuolar protein;ATG C terminal domain;Vacuolar protein sorting-associated protein;to vacuolar protein sorting-associated protein vps13;Inherit from KOG: vacuolar protein
COG5064	41.0061	2.59268	0.562747	4.60719	4.0815e-06	0.000274295	U	Intracellular trafficking,secretion, and vesicular transport	importin subunit alpha;Importin subunit alpha;Vacuolar protein;Importin beta binding domain;Binds specifically and directly to substrates containing either a simple or bipartite NLS motif. Promotes docking of import substrates to the nuclear envelope (By similarity)
COG5171	76.8607	5.91697	1.41192	4.19074	2.78048e-05	0.00121955	U	Intracellular trafficking,secretion, and vesicular transport	RAN binding protein 2;RanBP1 domain;Ran-binding protein 1 domain-containing protein;Ran-binding protein;RanBD;WH1 domain
COG5307	136.372	2.96252	0.463097	6.39719	1.5826e-10	3.56989e-08	U	Intracellular trafficking,secretion, and vesicular transport	Domain of unknown function (DUF1981);Sec7;Cytohesin;Golgi brefeldin A resistant guanine nucleotide exchange factor 1;to guanyl-nucleotide exchange factor;ARF guanyl-nucleotide exchange factor;Inherit from KOG: guanine nucleotide exchange factor;Guanine nucleotide exchange family protein;ADP-ribosylation factor guanine nucleotide-exchange factor;guanine nucleotide exchange factor;Guanine nucleotid…
COG2720	215.897	3.85705	0.863461	4.46697	7.93365e-06	0.000447401	V	Defense mechanisms	VanW family;VanW like protein;VanW-like protein;Vancomycin B-type resistance protein vanW
COG4767	39.7114	-3.2636	0.61556	-5.30183	1.14645e-07	1.20683e-05	V	Defense mechanisms	VanZ-like protein;Vanz family;Glycopeptide antibiotics resistance protein;VanZ like family

## Sheet: Table S10.5
Table S10.5. Full list of the functional genes annotated with the eggNOG database (only clusters of orthologous groups [COGs] were included) that are differentially abundant (P < 0.05 and |LFC| > 2) between Sub and Soil habitats.
	baseMean	log2FoldChange	lfcSE	stat	pvalue	padj	FunGrp	FunDesc1	FunDesc2
COG1889	69.6699	-4.53837	1.2824	-3.53896	0.000401713	0.00272862	A	RNA processing and modification	rRNA methyltransferase NOP1;rRNA processing;Fibrillarin;rRNA 2'-O-methyltransferase fibrillarin
COG2260	2.73746	-5.32043	3.93201	-1.35311	0.176021	0.317154	A	RNA processing and modification	Nucleolar RNA-binding protein, Nop10p family
COG5107	142.447	-6.48718	1.48476	-4.36917	1.25e-05	0.000146406	A	RNA processing and modification	Cleavage stimulation factor, 77kDa subunit;Component of the cleavage factor IA (CFIA) complex, which is involved in the endonucleolytic cleavage during polyadenylation-dependent pre-mRNA 3'-end formation (By similarity);Suppressor of forked protein (Suf);cleavage stimulation factor, 3 pre-RNA, subunit 3, 77kDa;component of the cleavage factor IA (CFIA) complex, which is involved in the endonucleo…
COG5136	3.51177	-5.67738	3.92653	-1.4459	0.148205	0.284402	A	RNA processing and modification	Component of the U1 snRNP, which is essential for recognition of the pre-mRNA 5' splice-site and the subsequent assembly of the spliceosome. U1-C is directly involved in initial 5' splice-site recognition for both constitutive and regulated alternative splicing. The interaction with the 5' splice-site seems to precede base-pairing between the pre-mRNA and the U1 snRNA. Stimulates commitment compl…
COG5161	64.3726	-8.09766	1.51513	-5.34454	9.06e-08	2.2e-06	A	RNA processing and modification	CPSF A subunit region;RNA-binding component of the cleavage and polyadenylation factor (CPF) complex, which plays a key role in polyadenylation-dependent pre-mRNA 3'-end formation and cooperates with cleavage factors including the CFIA complex and NAB4 CFIB. Involved in poly(A) site recognition. May be involved in coupling transcription termination and mRNA 3'-end formation;Inherit from inNOG: Cl…
COG5176	3.51897	-5.65601	3.85609	-1.46677	0.142438	0.277476	A	RNA processing and modification	KH domain;splicing factor;Zinc knuckle
COG5178	139.75	-6.4721	1.31289	-4.92965	8.24e-07	1.45e-05	A	RNA processing and modification	U5-snRNA binding site 2 of PrP8;PRP8 pre-mRNA processing factor 8 homolog (S. cerevisiae);factor 8;Pre-mRNA processing factor 8;pre-mRNA-processing-splicing factor;pre-mRNA splicing factor (Prp8);splicing;PRP8 domain IV core
COG5181	222.459	-4.5095	1.5498	-2.90973	0.00361736	0.0170899	A	RNA processing and modification	Splicing factor 3B subunit 1;U2 snRNP component prp10;splicing factor 3b, subunit 1, 155kDa;Splicing factor 3b subunit;U2 snRNP component
COG5182	116.219	-4.12173	1.79977	-2.29014	0.0220134	0.0705883	A	RNA processing and modification	PSP;Domain of unknown function (DUF382);Splicing factor 3B subunit;splicing factor 3b;splicing factor 3B subunit 2-like
COG5186	65.6614	-1.0082	1.14145	-0.883259	0.377096	0.537004	A	RNA processing and modification	Poly(A) polymerase central domain;poly(a) polymerase;Poly(A) polymerase predicted RNA binding domain;poly(A) polymerase PAP;poly(A) polymerase
COG5188	161.641	-6.75	1.16341	-5.80193	6.56e-09	2.46e-07	A	RNA processing and modification	Splicing factor SF3a60 binding domain;splicing factor 3A;RNA splicing factor PRP9;Splicing factor 3A subunit 3;splicing factor 3A subunit
COG5191	88.1106	-4.69294	1.79507	-2.61435	0.00893965	0.0344569	A	RNA processing and modification	U3 small nucleolar RNA-associated protein 6;rRNA processing protein Utp6;U3 small nucleolar RNA-associated protein (6)
COG5200	26.9627	-0.922275	1.26875	-0.726914	0.467279	0.618912	A	RNA processing and modification	LUC7 N_terminus;S. cerevisiae;LUC7-like 3 (S. cerevisiae)
COG5213	10.5816	-2.06186	2.54547	-0.810011	0.417934	0.573823	A	RNA processing and modification	Fip1 motif;mRNA processing;FIP1 like 1 (S. cerevisiae);cleavage and polyadenylylation specificity factor subunit Fip1
COG5226	67.7198	0.018328	1.08666	0.0168663	0.986543	0.991501	A	RNA processing and modification	Second step of mRNA capping. Transfer of the GMP moiety of GTP to the 5'-end of RNA via an enzyme-GMP covalent reaction intermediate (By similarity);mRNA capping enzyme, C-terminal domain;mRNA-capping enzyme-like
COG5246	23.1664	-4.71931	1.50017	-3.14584	0.0016561	0.00897884	A	RNA processing and modification	CactinC_cactus;splicing factor 3A;splicing factor 3A subunit
COG5384	80.1987	-6.37052	1.50985	-4.2193	2.45e-05	0.000258257	A	RNA processing and modification	Inherit from KOG: u3 small nucleolar ribonucleoprotein;Mpp10 protein
COG5623	41.7705	-9.22898	2.01429	-4.58175	4.61e-06	6.38e-05	A	RNA processing and modification	Required for endonucleolytic cleavage during polyadenylation-dependent pre-mRNA 3'-end formation (By similarity);Pre-mRNA cleavage complex II protein Clp1;cleavage and polyadenylation factor I subunit 1
COG5027	295.158	-3.21745	1.57995	-2.03642	0.041708	0.114095	B	Chromatin strcture and dynamics	histone acetyltransferase;RNA binding activity-knot of a chromodomain;MOZ/SAS family;histone acetyltransferase (Esa1);Catalytic component of the NuA4 histone acetyltransferase (HAT) complex which is involved in epigenetic transcriptional activation of selected genes principally by acetylation of nucleosomal histones H4, H3, H2B, H2A and H2A variant H2A.Z. Acetylates histone H4 to form H4K5ac, H4K…
COG5034	183.878	-4.75322	1.02924	-4.6182	3.87e-06	5.49e-05	B	Chromatin strcture and dynamics	PHD-finger;Inhibitor of growth family member;Inhibitor of growth family, member 5;Inherit from euroNOG: PHD finger domain protein;Inhibitor of growth family, member;PHD;PHD finger domain-containing protein;inhibitor of growth protein
COG5137	14.141	-7.66174	2.59096	-2.9571	0.00310545	0.0149062	B	Chromatin strcture and dynamics	Histone chaperone that facilitates histone deposition and histone exchange and removal during nucleosome assembly and disassembly (By similarity);ASF1 anti-silencing function 1 homolog
COG5262	128.358	-1.28904	1.78345	-0.722779	0.469816	0.620743	B	Chromatin strcture and dynamics	Histone H2A;H2A histone family, member X;histone H2A;histone h2a;Variant histone H2A which replaces conventional H2A in a subset of nucleosomes. Nucleosomes wrap and compact DNA into chromatin, limiting DNA accessibility to the cellular machineries which require DNA as a template. Histones thereby play a central role in transcription regulation, DNA repair, DNA replication and chromosomal stabili…
COG0039	1716.42	-0.0882893	0.523317	-0.168711	0.866024	0.918588	C	Energy production and conversion	Catalyzes the reversible oxidation of malate to oxaloacetate (By similarity);Malate dehydrogenase;L-lactate dehydrogenase;Catalyzes the reversible oxidation of malate to oxaloacetate;L-Lactate dehydrogenase;malate dehydrogenase 2, NAD (mitochondrial);Inherit from KOG: Malate dehydrogenase;lactate/malate dehydrogenase, alpha/beta C-terminal domain;lactate/malate dehydrogenase, NAD binding domain;D…
COG0055	2931.9	-0.472656	0.507112	-0.932054	0.351308	0.511201	C	Energy production and conversion	Produces ATP from ADP in the presence of a proton gradient across the membrane. The catalytic sites are hosted primarily by the beta subunits (By similarity);Produces ATP from ADP in the presence of a proton gradient across the membrane (By similarity);Produces ATP from ADP in the presence of a proton gradient across the membrane;H( )-transporting ATP synthase, subunit beta;ATP synthase alpha/bet…
COG0056	2591.34	-0.807014	0.493092	-1.63664	0.101706	0.220036	C	Energy production and conversion	Produces ATP from ADP in the presence of a proton gradient across the membrane. The alpha chain is a regulatory subunit (By similarity);Produces ATP from ADP in the presence of a proton gradient across the membrane;produces ATP from ADP in the presence of a proton gradient across the membrane;ATP synthase;Produces ATP from ADP in the presence of a proton gradient across the membrane (By similarit…
COG0074	1685.07	-0.151072	0.458083	-0.329791	0.741558	0.836868	C	Energy production and conversion	Succinyl-CoA ligase ADP-forming subunit alpha;Involved in protein transport multicopy suppressor of dominant negative ftsH mutants;CoA-binding domain protein;CoA_binding;CoA-ligase;CoA binding domain;alpha subunit;Membrane protein FdrA;Succinyl-CoA;succinyl-CoA ligase subunit alpha
COG0114	2244.23	-0.461451	0.550607	-0.838078	0.401987	0.560044	C	Energy production and conversion	fumarate hydratase class II;Fumarate hydratase class II;Fumarate hydratase;Fumarase C C-terminus;fumarate hydratase Class II;fumarate hydratase, class II
COG0221	1220.25	-0.467976	0.444307	-1.05327	0.292216	0.451105	C	Energy production and conversion	pyrophosphate phospho-hydrolase;Pyrophosphate phospho-hydrolase;Inorganic pyrophosphatase;pyrophosphate phosphohydrolase;inorganic;Inorganic;inorganic diphosphatase;Inherit from firmNOG: Inorganic pyrophosphatase;Pyrophosphatase (Inorganic);inorganic pyrophosphatase;inorganic pyrophosphatase EC 3.6.1.1;inorganic pyro-phosphatase
COG0224	1468.17	-0.423815	0.388102	-1.09202	0.274824	0.434695	C	Energy production and conversion	Produces ATP from ADP in the presence of a proton gradient across the membrane. The gamma chain is believed to be important in regulating ATPase activity and the flow of protons through the CF(0) complex (By similarity);H -transporting two-sector ATPase, gamma subunit;H( )-transporting ATP synthase, subunit gamma;Mitochondrial membrane ATP synthase (F(1)F(0) ATP synthase or Complex V) produces AT…
COG0240	1542.97	-0.630842	0.4497	-1.40281	0.160675	0.299394	C	Energy production and conversion	NAD-dependent glycerol-3-phosphate dehydrogenase C-terminus;NAD-dependent glycerol-3-phosphate dehydrogenase domain-containing protein;Glycerol-3-phosphate dehydrogenase;(NAD(P)H-dependent glycerol-3-phosphate dehydrogenase);NAD(P)H-dependent glycerol-3-phosphate dehydrogenase;NAD-dependent glycerol-3-phosphate dehydrogenase N-terminus;NADPH-dependent glycerol-3-phosphate dehydrogenase;glycerol 3…
COG0243	7732.2	0.282089	0.366375	0.769945	0.441332	0.592924	C	Energy production and conversion	Molybdopterin oxidoreductase;Arsenite oxidase large subunit;BFD-like [2Fe-2S] binding domain;Molydopterin dinucleotide binding domain;Assimilatory nitrate reductase catalytic subunit;Catalytic subunit of the periplasmic nitrate reductase (NAP). Only expressed at high levels during aerobic growth. NapAB complex receives electrons from the membrane-anchored tetraheme protein NapC, thus allowing ele…
COG0247	4164.25	-0.280831	0.451152	-0.622475	0.533629	0.674532	C	Energy production and conversion	Cysteine-rich domain;Inherit from bctoNOG: Oxidoreductase;glycolate oxidase (iron-sulfur subunit);Iron-sulfur-binding reductase;Oxidoreductase;Ferredoxin;Fe-S oxidoreductase;Cysteine-rich domain protein;Iron-sulfur cluster-binding protein;Glycolate oxidase subunit (Fe-S) protein;Dehydrogenase;glycolate oxidase, iron-sulfur subunit;Oxidoreductase, fe-s subunit;oxidoreductase;Electron transfer flav…
COG0281	606.677	0.00309442	1.20073	0.00257712	NA	NA	C	Energy production and conversion	Malate dehydrogenase;Malic enzyme;NAD-dependent malic enzyme;NADP-malic enzyme 1;Malic enzyme, N-terminal domain;Malic_M;Malate dehydrogenase (Oxaloacetate-decarboxylating);malic enzyme;malate dehydrogenase (Oxaloacetate-decarboxylating);Malic enzyme, NAD binding domain;ec 1.1.1.38
COG0348	1969.88	1.04433	0.680486	1.53468	0.124863	0.253621	C	Energy production and conversion	4Fe-4S Ferredoxin iron-sulfur binding domain protein;cytochrome c oxidase accessory protein ccog;cytochrome C oxidase accessory protein CcoG;4fe-4S ferredoxin, iron-sulfur binding domain protein;Quinol dehydrogenase membrane component;Nitrogen fixation protein VnfA;4Fe-4S ferredoxin, iron-sulfur binding;4Fe-4S ferredoxin iron-sulfur binding domain protein;4fe-4S ferredoxin iron-sulfur binding dom…
COG0355	483.608	-0.184564	0.471364	-0.391553	0.695388	0.803401	C	Energy production and conversion	Produces ATP from ADP in the presence of a proton gradient across the membrane (By similarity);ATP synthase, H transporting, mitochondrial F1 complex, delta subunit;F0F1 ATP synthase subunit epsilon (EC 3.6.3.14);ATP synthase, Delta/Epsilon chain, beta-sandwich domain;H( )-transporting ATP synthase, subunit epsilon;epsilon subunit;ATP synthase delta chain, mitochondrial precursor
COG0371	150.236	-1.61083	0.9208	-1.74939	0.0802244	0.185609	C	Energy production and conversion	3-dehydroquinate synthase;Dehydrogenase;glycerol dehydrogenase;Glycerol-1-phosphate dehydrogenase;iron-containing alcohol dehydrogenase
COG0372	4526.95	0.599255	0.649564	0.92255	0.356242	0.516649	C	Energy production and conversion	citrate synthase;Inherit from KOG: citrate synthase;2-methylcitrate synthase citrate synthase II;citrate synthase I (EC 2.3.3.1);Citrate synthase;Citrate synthase (EC 2.3.3.1;citrate (Si)-synthase (EC 2.3.3.1)
COG0374	159.3	3.94857	0.876676	4.50402	6.67e-06	8.51e-05	C	Energy production and conversion	hydrogenase large subunit;nickel-dependent hydrogenase large subunit;Large subunit;large suBunit;Nickel-dependent hydrogenase;large subunit;Hydrogenase, large subunit
COG0377	1999.32	1.22334	0.372716	3.28224	0.00102984	0.00597973	C	Energy production and conversion	NADH dehydrogenase (Ubiquinone) Fe-S protein 7;NDH-1 shuttles electrons from NADH, via FMN and iron- sulfur (Fe-S) centers, to quinones in the respiratory chain. The immediate electron acceptor for the enzyme in this species is believed to be ubiquinone. Couples the redox reaction to proton translocation (for every two electrons transferred, four hydrogen ions are translocated across the cytoplas…
COG0426	468.061	10.1617	1.6914	6.0079	1.88e-09	9.4e-08	C	Energy production and conversion	Domain protein;flavodoxin nitric oxide synthase;beta-lactamase domain protein;Beta-lactamase domain protein;Flavodoxin;domain protein
COG0427	1369.2	1.11977	0.710885	1.57518	0.115214	0.240636	C	Energy production and conversion	Transferase;acetyl-CoA hydrolase;transferase;4-hydroxybutyrate coenzyme A transferase;acetyL-CoA hydrolase;Acetyl-CoA hydrolase/transferase N-terminal domain;coenzyme a transferase;acetyl-CoA hydrolase transferase;Acetyl-CoA hydrolase;acetyL-CoA hydrolase transferase;succinate CoA transferase;acetyl-CoA metabolic process;Acetyl-CoA hydrolase transferase
COG0437	3040.76	-0.855409	0.500947	-1.70758	0.0877134	0.196863	C	Energy production and conversion	Fe-S-cluster-containing hydrogenase;iron-sulfur binding;Molybdopterin oxidoreductase iron-sulfur binding subunit;4Fe-4S ferredoxin, iron-sulfur binding;4Fe-4S Ferredoxin, iron-sulfur binding domain protein;IroN-sulfur binding;iron-sulfur cluster-binding protein;Inherit from bactNOG: 4Fe-4S Ferredoxin, iron-sulfur binding domain protein;oxidoreductase iron-sulfur;formate dehydrogenase, iron-sulfur…
COG0479	2162.55	0.662577	0.432192	1.53306	0.12526	0.253621	C	Energy production and conversion	succinate dehydrogenase fumarate reductase iron-sulfur subunit;Succinate dehydrogenase fumarate reductase iron-sulfur;succinate dehydrogenase;succinate dehydrogenase and fumarate reductase iron-sulfur protein;fumarate reductase iron-sulfur;Inherit from ascNOG: succinate dehydrogenase;Subunit of succinate dehydrogenase (SDH) that is involved in complex II of the mitochondrial electron transport ch…
COG0578	3988.41	0.186835	0.376182	0.496662	0.619428	0.745301	C	Energy production and conversion	Glycerol-3-phosphate dehydrogenase;FAD dependent oxidoreductase;fad dependent oxidoreductase;FAD binding domain;glycerol-3-phosphate dehydrogenase EC 1.1.5.3;glycerol-3-phosphate dehydrogenase;glycerol-3-phosphate dehydrogenase (EC 1.1.5.3)
COG0649	3825.86	1.21782	0.434934	2.80001	0.00511005	0.02269	C	Energy production and conversion	NDH-1 shuttles electrons from NADH, via FMN and iron- sulfur (Fe-S) centers, to quinones in the respiratory chain. The immediate electron acceptor for the enzyme in this species is believed to be a menaquinone. Couples the redox reaction to proton translocation (for every two electrons transferred, four hydrogen ions are translocated across the cytoplasmic membrane), and thus conserves the redox …
COG0650	204.133	4.71034	0.879293	5.35696	8.46e-08	2.12e-06	C	Energy production and conversion	NADH dehydrogenase;Respiratory-chain NADH dehydrogenase, subunit 1;Formate hydrogenlyase subunit 4;Inherit from bactNOG: Respiratory-chain NADH dehydrogenase, subunit 1;Inherit from COG: Respiratory-chain NADH dehydrogenase, subunit 1;dehydrogenase (subunit;Ech hydrogenase subunit;respiratory-chain NADH dehydrogenase subunit 1;hydrogenlyase subunit
COG0674	173.227	4.25458	0.795565	5.34788	8.9e-08	2.19e-06	C	Energy production and conversion	Oxidoreductase required for the transfer of electrons from pyruvate to flavodoxin (By similarity);Ferredoxin oxidoreductase;pyruvate flavodoxin ferredoxin oxidoreductase domain-containing protein;Pyruvate flavodoxin ferredoxin oxidoreductase domain protein;2-oxoglutarate oxidoreductase, alpha subunit;pyruvate flavodoxin ferredoxin oxidoreductase;ketoisovalerate ferredoxin oxidoreductase subunit a…
COG0712	934.586	-0.277196	0.519709	-0.533368	0.593779	0.725595	C	Energy production and conversion	F(1)F(0) ATP synthase produces ATP from ADP in the presence of a proton or sodium gradient. F-type ATPases consist of two structural domains, F(1) containing the extramembraneous catalytic core and F(0) containing the membrane proton channel, linked together by a central stalk and a peripheral stalk. During catalysis, ATP synthesis in the catalytic domain of F(1) is coupled via a rotary mechanism…
COG0713	1600.06	1.21618	0.339416	3.58315	0.000339476	0.00241448	C	Energy production and conversion	NDH-1 shuttles electrons from NADH, via FMN and iron- sulfur (Fe-S) centers, to quinones in the respiratory chain. The immediate electron acceptor for the enzyme in this species is believed to be ubiquinone. Couples the redox reaction to proton translocation (for every two electrons transferred, four hydrogen ions are translocated across the cytoplasmic membrane), and thus conserves the redox ene…
COG0716	681.348	2.77674	0.724382	3.83325	0.000126462	0.00102296	C	Energy production and conversion	Flavodoxin;flavodoxin;Low-potential electron donor to a number of redox enzymes (By similarity);Inherit from bctoNOG: flavodoxin;Inherit from bactNOG: Flavodoxin
COG0731	11.2278	-6.37281	2.29125	-2.78136	0.00541311	0.0237928	C	Energy production and conversion	tRNA wybutosine-synthesizing protein 1;Wyosine base formation;flavodoxin and radical SAM domain protein;radical SAM domain protein;tRNA-yW synthesizing protein 1 homolog (S. cerevisiae)
COG0838	1763.04	0.107962	0.520373	0.207471	0.835642	0.898833	C	Energy production and conversion	NDH-1 shuttles electrons from NADH, via FMN and iron- sulfur (Fe-S) centers, to quinones in the respiratory chain (By similarity);NDH-1 shuttles electrons from NADH, via FMN and iron- sulfur (Fe-S) centers, to quinones in the respiratory chain;NADH-ubiquinone/plastoquinone oxidoreductase, chain 3;NDH-1 shuttles electrons from NADH, via FMN and iron- sulfur (Fe-S) centers, to quinones in the respi…
COG0839	3205.85	0.589213	0.507098	1.16193	0.245264	0.40171	C	Energy production and conversion	NADH dehydrogenase subunit j;NADH-ubiquinone plastoquinone oxidoreductase chain 6;subunit J;NADH dehydrogenase subunit J;NDH shuttles electrons from NAD(P)H plastoquinone, via FMN and iron-sulfur (Fe-S) centers, to quinones in the photosynthetic chain and possibly in a chloroplast respiratory chain. The immediate electron acceptor for the enzyme in this species is believed to be plastoquinone. Co…
COG0843	12558.1	0.531978	0.62823	0.846789	0.397113	0.555835	C	Energy production and conversion	oxidase, subunit i;cytochrome c oxidase subunit I;oxidase) subunit I;Cytochrome c oxidase, subunit I;cytochrome C oxidase;Cytochrome c oxidase is the component of the respiratory chain that catalyzes the reduction of oxygen to water. Subunits 1- 3 form the functional core of the enzyme complex. CO I is the catalytic subunit of the enzyme. Electrons originating in cytochrome c are transferred via …
COG0852	2167.41	1.48114	0.491949	3.01075	0.00260605	0.0128518	C	Energy production and conversion	NDH-1 shuttles electrons from NADH, via FMN and iron- sulfur (Fe-S) centers, to quinones in the respiratory chain. The immediate electron acceptor for the enzyme in this species is believed to be a menaquinone. Couples the redox reaction to proton translocation (for every two electrons transferred, four hydrogen ions are translocated across the cytoplasmic membrane), and thus conserves the redox …
COG0857	7.23179	-4.96422	2.56595	-1.93465	0.0530334	0.13814	C	Energy production and conversion	Drtgg domain protein;DRTGG domain protein
COG1005	4570.43	0.557476	0.48576	1.14764	0.251118	0.407218	C	Energy production and conversion	NDH-1 shuttles electrons from NADH, via FMN and iron- sulfur (Fe-S) centers, to quinones in the respiratory chain. The immediate electron acceptor for the enzyme in this species is believed to be ubiquinone. Couples the redox reaction to proton translocation (for every two electrons transferred, four hydrogen ions are translocated across the cytoplasmic membrane), and thus conserves the redox ene…
COG1008	7598.33	0.597183	0.43981	1.35782	0.174521	0.315507	C	Energy production and conversion	subunit M;proton-translocating NADH-quinone oxidoreductase subunit M;proton-translocating NADH-quinone oxidoreductase, chain M;subunit m;proton-translocating NADH-quinone oxidoreductase chain M;Proton-translocating NADH-quinone oxidoreductase, chain M;protoN-translocating NADH-quinone oxidoreductase, chain m;Core subunit of the mitochondrial membrane respiratory chain NADH dehydrogenase (Complex …
COG1013	439.143	1.66008	0.459689	3.61131	0.000304656	0.00221122	C	Energy production and conversion	Thiamine pyrophosphate enzyme, C-terminal TPP binding domain;2-oxoglutarate ferredoxin oxidoreductase subunit beta;oxidoreductase, subunit beta;pyruvate ferredoxin flavodoxin oxidoreductase, beta subunit;oxidoreductase subunit beta;Thiamine pyrophosphate protein domain protein TPP-binding;oxidoreductase beta subunit;Thiamine pyrophosphate enzyme, C-terminal TPP binding domain protein;2-oxoacid fe…
COG1014	97.2995	4.58979	0.919374	4.9923	5.97e-07	1.14e-05	C	Energy production and conversion	indolepyruvate oxidoreductase subunit B;indolepyruvate ferredoxin oxidoreductase;Pyruvate ferredoxin/flavodoxin oxidoreductase;Pyruvate ketoisovalerate oxidoreductase, gamma subunit;pyruvate ketoisovalerate oxidoreductase;oxidoreductase gamma subunit;2-oxoacid ferredoxin flavodoxin oxidoreductase, gamma subunit;2-oxoglutarate ferredoxin oxidoreductase, gamma subunit;Indolepyruvate oxidoreductase …
COG1017	20.7332	-4.26829	1.7214	-2.47955	0.0131548	0.0466116	C	Energy production and conversion	Inherit from bactNOG: bacterial hemoglobin;Globin
COG1029	20.7776	0.262499	1.53049	0.171513	0.86382	0.917749	C	Energy production and conversion	Formylmethanofuran dehydrogenase, subunit B
COG1034	3854.6	1.24029	0.400441	3.09731	0.00195282	0.0101592	C	Energy production and conversion	subunit G;NADH dehydrogenase;NADH dehydrogenase subunit G;NADH dehydrogenase subunit g;hydrogen dehydrogenase EC 1.12.1.2;Molybdopterin oxidoreductase;NADH-ubiquinone oxidoreductase-G iron-sulfur binding region;NADH-quinone oxidoreductase, G subunit;bidirectional hydrogenase complex protein HoxU;Bidirectional hydrogenase complex protein HoxU;NADH dehydrogenase (ubiquinone) Fe-S protein 1, 75kDa (…
COG1035	53.4304	-2.66754	1.44559	-1.84529	0.0649949	0.16001	C	Energy production and conversion	hydrogenase, subunit beta;Coenzyme F420 hydrogenase/dehydrogenase, beta subunit N-term;Coenzyme F420 hydrogenase;Coenzyme F420 hydrogenase dehydrogenase, beta;Coenzyme F420 hydrogenase, subunit beta;hydrogenase subunit beta (EC 1.12.98.1);Coenzyme F420 hydrogenase dehydrogenase beta subunit domain protein;4Fe-4S ferredoxin iron-sulfur binding domain protein
COG1036	10.955	-1.20872	2.14921	-0.5624	0.573844	0.706994	C	Energy production and conversion	Flavoprotein
COG1038	633.602	-2.35959	0.700849	-3.36675	0.000760588	0.00457879	C	Energy production and conversion	Catalyzes a 2-step reaction, involving the ATP-dependent carboxylation of the covalently attached biotin in the first step and the transfer of the carboxyl group to pyruvate in the second (By similarity);biotin lipoyl attachment domain-containing protein;Biotin-requiring enzyme;Conserved carboxylase domain;Catalyzes a 2-step reaction, involving the ATP-dependent carboxylation of the covalently at…
COG1049	791.7	1.7467	0.690928	2.52805	0.0114699	0.0421344	C	Energy production and conversion	Aconitate hydratase 2;Aconitate hydratase;Aconitate B N-terminal domain
COG1053	4452.07	-0.271007	0.308082	-0.87966	0.379043	0.538499	C	Energy production and conversion	succinate dehydrogenase, flavoprotein subunit;Succinate dehydrogenase or fumarate reductase, flavoprotein subunit;Fumarate reductase succinate dehydrogenase flavoprotein domain-containing protein;Fumarate reductase succinate dehydrogenase;Succinate dehydrogenase (Flavoprotein subunit);succinate dehydrogenase;fumarate reductase succinate dehydrogenase flavoprotein domain protein;FAD binding domain…
COG1071	2290.57	-1.02343	0.548092	-1.86727	0.0618644	0.155092	C	Energy production and conversion	Pyruvate dehydrogenase;E1 component, alpha subunit;pyruvate dehydrogenase e1 component;Pyruvate dehydrogenase (Acetyl-transferring) E1 component, alpha subunit;Dehydrogenase E1 component;Dehydrogenase;E1 component alpha subunit;pyruvate dehydrogenase (acetyl-transferring);E1 component (Alpha subunit);Pyruvate dehydrogenase acetyl-transferring;Branched-chain alpha-keto acid dehydrogenase E1-alpha …
COG1139	1583.6	-2.75072	0.526842	-5.22115	1.78e-07	3.81e-06	C	Energy production and conversion	Uncharacterised ACR, YkgG family COG1556;Iron-sulfur cluster binding protein;Iron-sulfur;Domain of unknown function (DUF3390);iroN-sulfur cluster-binding protein;Is involved in L-lactate degradation and allows cells to grow with lactate as the sole carbon source. Has probably a role as an electron transporter during oxidation of L-lactate (By similarity);electron transport protein ykgF-putative 4…
COG1140	337.597	1.56833	0.919576	1.70549	0.0881024	0.19749	C	Energy production and conversion	Nitrate reductase;reductase;nitrate reductase beta subunit;nitrate reductase beta;Reductase;nitrate reductase;Nitrate reductase subunit beta;Nitrate reductase, subunit beta
COG1142	45.0558	4.99041	1.59375	3.13123	0.00174075	0.00938127	C	Energy production and conversion	4Fe-4S ferredoxin, iron-sulfur binding;Inherit from COG: 4Fe-4S Ferredoxin iron-sulfur binding domain protein;4Fe-4S Ferredoxin iron-sulfur binding domain protein
COG1143	2315.97	1.21909	0.396078	3.0779	0.00208462	0.01066	C	Energy production and conversion	NDH-1 shuttles electrons from NADH, via FMN and iron- sulfur (Fe-S) centers, to quinones in the respiratory chain. The immediate electron acceptor for the enzyme in this species is believed to be ubiquinone. Couples the redox reaction to proton translocation (for every two electrons transferred, four hydrogen ions are translocated across the cytoplasmic membrane), and thus conserves the redox ene…
COG1144	3.45635	1.99925	3.29511	0.606734	0.544028	0.682404	C	Energy production and conversion	oxidoreductase, delta subunit;Ferredoxin;Inherit from proNOG: oxidoreductase;4Fe-4S ferredoxin iron-sulfur binding domain protein
COG1145	1370.68	1.88057	0.37915	4.95996	7.05e-07	1.32e-05	C	Energy production and conversion	Ferredoxin;Inherit from COG: 4Fe-4S ferredoxin, iron-sulfur binding;essential for photochemical activity. FB is the terminal electron acceptor of PSI, donating electrons to ferredoxin. The C-terminus interacts with PsaA B D and helps assemble the protein into the PSI complex. Required for binding of PsaD and PsaE to PSI. PSI is a plastocyanin cytochrome c6- ferredoxin oxidoreductase, converting p…
COG1146	677.844	1.36807	0.60312	2.26833	0.0233094	0.0734796	C	Energy production and conversion	Ferredoxin;4fe-4S ferredoxin iroN-sulfur binding;metal cluster binding;ferredoxin;adenylylsulfate reductase beta subunit;4Fe-4S ferredoxin, iron-sulfur binding;iron-sulfur;4Fe-4S Ferredoxin, iron-sulfur binding domain protein;4Fe-4S binding domain protein;Iron-sulfur cluster-binding protein;4Fe-4S ferredoxin iron-sulfur binding domain protein;Adenylylsulfate reductase, beta subunit;2-oxoglutarate…
COG1148	5.73097	5.56349	3.91293	1.42182	0.155078	0.292907	C	Energy production and conversion	FAD binding domain;heterodisulfide reductase subunit A;4Fe-4S ferredoxin iron-sulfur binding domain protein;Glucose inhibited division protein A;Inherit from bactNOG: Heterodisulfide reductase subunit A-like protein;4Fe-4S Ferredoxin iron-sulfur binding domain protein;fumarate reductase succinate dehydrogenase flavoprotein domain protein
COG1150	0.258103	-2.35094	4.03614	-0.582474	0.560247	NA	C	Energy production and conversion	Inherit from COG: heterodisulfide reductase, subunit;heterodisulfide reductase, subunit
COG1151	8.49565	3.02542	1.94151	1.55828	0.119166	0.245704	C	Energy production and conversion	Catalyzes the reduction of hydroxylamine to form NH(3) and H(2)O (By similarity);carbon-monoxide dehydrogenase catalytic subunit;carbon-monoxide dehydrogenase, catalytic subunit;Carbon-monoxide dehydrogenase, catalytic subunit
COG1153	0.40443	1.76561	3.99084	0.442417	0.658187	NA	C	Energy production and conversion	Molydopterin dinucleotide binding domain
COG1155	185.073	-1.82333	0.980458	-1.85967	0.0629318	0.157111	C	Energy production and conversion	vacuolar ATP synthase catalytic subunit A;ATP synthase alpha/beta chain, C terminal domain;ATP synthase;Produces ATP from ADP in the presence of a proton gradient across the membrane. The V-type alpha chain is a catalytic subunit (By similarity);Subunit A;ATP synthase alpha/beta family, nucleotide-binding domain;ATP synthase alpha/beta family, beta-barrel domain;Catalytic subunit of the periphera…
COG1156	90.1236	-0.755173	1.11642	-0.676424	0.498771	0.649537	C	Energy production and conversion	Produces ATP from ADP in the presence of a proton gradient across the membrane. The V-type beta chain is a regulatory subunit (By similarity);V-type ATPase, B subunit;ATP synthase alpha beta family, nucleotide-binding domain protein;Vacuolar ATP synthase subunit B;ATP synthase;Produces ATP from ADP in the presence of a proton gradient across the membrane. The archaeal beta chain is a regulatory s…
COG1229	23.4122	1.87292	1.55889	1.20145	0.229578	0.385794	C	Energy production and conversion	Formylmethanofuran dehydrogenase, subunit A;Formylmethanofuran dehydrogenase subunit A;formylmethanofuran dehydrogenase, subunit a
COG1254	267.852	-1.10741	0.651714	-1.69922	0.0892779	0.198886	C	Energy production and conversion	K01512 acylphosphatase EC 3.6.1.7;acylphosphatase EC 3.6.1.7;acylphosphatase;Acylphosphatase
COG1269	160.781	-1.7877	1.01222	-1.76612	0.077375	0.181294	C	Energy production and conversion	ATPase, H transporting, lysosomal V0 subunit;V-type ATPase 116 kDa subunit;Vacuolar atp synthase;K02154 V-type H -transporting ATPase subunit I EC 3.6.3.14;v-type ATPase;Vacuolar (H )-ATPase subunit;V-type ATPase 116kDa subunit family;V-type ATP synthase subunit I (EC 3.6.3.14);vacuolar proton translocating ATPase subunit;V-type ATPase 116kDa subunit family protein;ATPase, H transporting, lysosom…
COG1271	2671.71	0.241876	0.543447	0.445078	0.656264	0.774931	C	Energy production and conversion	Bacterial Cytochrome Ubiquinol Oxidase;Cytochrome bd ubiquinol oxidase subunit I;ubiquinol oxidase, subunit i;(Ubiquinol oxidase) subunit I;Ubiquinol oxidase subunit I;oxidase, subunit i;cytochrome bd ubiquinol oxidase, subunit I;ubiquinol oxidase subunit I;cytochrome d ubiquinol oxidase, subunit;Cytochrome D ubiquinol oxidase, subunit
COG1274	1052.78	0.718467	0.823685	0.872259	0.383067	0.542343	C	Energy production and conversion	Catalyzes the conversion of oxaloacetate (OAA) to phosphoenolpyruvate (PEP), the rate-limiting step in the metabolic pathway that produces glucose from lactate and other precursors derived from the citric acid cycle (By similarity);phosphoenolpyruvate carboxykinase
COG1282	1528.52	1.06415	0.404709	2.62942	0.00855308	0.0332517	C	Energy production and conversion	The transhydrogenation between NADH and NADP is coupled to respiration and ATP hydrolysis and functions as a proton pump across the membrane (By similarity)
COG1290	3428.75	0.286196	0.442654	0.646546	0.517926	0.662517	C	Energy production and conversion	cytochrome B;Cytochrome b b6 domain;Component of the ubiquinol-cytochrome c reductase complex (complex III or cytochrome b-c1 complex), which is a respiratory chain that generates an electrochemical potential coupled to ATP synthesis (By similarity);Component of the cytochrome b6-f complex, which mediates electron transfer between photosystem II (PSII) and photosystem I (PSI), cyclic electron flo…
[truncated: 1,842 more rows]

## Sheet: Table S10.6
Table S10.6. Full list of the functional genes annotated with the eggNOG database (only clusters of orthologous groups [COGs] were included) that are differentially abundant (P < 0.05 and |LFC| > 2) between Ice and Snow habitats.
[truncated: 852 more rows]

[truncated: 42 more sheets: Table S10.7, Table S10.8, Table S10.9, Table S10.10, Table S10.11, Table S10.12, Table S10.13, Table S10.14, Table S10.15, Table S10.16, Table S11.1, Table S11.2, Table S11.3, Table S11.4, Table S11.5, Table S11.6, Table S11.7, Table S11.8, Table S11.9, Table S11.10 …]
